# Supplementary material for: Whole Genome Scan Uncovers Candidate Genes Related to Milk Production Traits in Barka Cattle
Source: Int J Mol Sci. 2024 Jun 2;25(11):6142. doi: 10.3390/ijms25116142 (PMC11172929; doi:10.3390/ijms25116142)
Supplement: Supplementary file 1 [file ijms-25-06142-s001.zip › Supplementary Tables.xlsx]

## Sheet: Table S1
Table S1 : Details of cattle breeds involved in the present study
S/No	Breed	Code	Cattle type	Origin	Sample size	Data source	Accession Number
1	Abigar	ABI	Sanga	Ethiopa	10	this study	PRJNA1053488
2	Ankole	ANK	Sanga	Uganda	10	(Kim et al., 2017)	PRJNA312138
3	Barca	BAR	Zebu	Ethiopia	10	this study	PRJNA1053488
4	Boran	BOR	Zebu	Ethiopia	10	this study	PRJNA1053488
5	Felata	FEL	Zebu	Ethiopia	10	this study	PRJNA1053488
6	Fogera	FOG	Zebu	Ethiopia	10	this study	PRJNA1059514
7	Gojjam-highland	GOH	Zebu	Ethiopia	10	this study	PRJNA1059514
8	Horro	HOR	zebu	Ethiopia	10	this study	PRJNA1059514
9	Holstein	HOL	Taurine	Europe	10	(Stothard et al., 2011)	PRJNA176557
10	N'Dama	NDA	Taurine	Guinea	10	(Kim et al., 2017)	PRJNA312138

## Sheet: Table S2
Table S2: Whole genome sequence depth, coverage and alignment rate of Ethiopian cattle breeds
Sample Name	Depth	Genome coverage %	Alignment rate %
ABI1	12.76	98.44	99.3
ABI2	16.87	98.51	99.81
ABI3	16.58	98.53	99.54
ABI4	14.12	98.5	95.27
ABI5	14.9	98.53	95.38
ABI6	12.52	98.43	92.04
ABI7	13.07	98.48	94.83
ABI8	12.8	98.44	89.87
ABI9	15.46	98.55	99.65
ABI10	16.24	98.58	92.1
BAR1	12.4579	98.66	99.1669
BAR2	12.1928	98.6	99.0212
BAR3	13.3349	95.31	99.481
BAR4	14.5189	98.67	99.294
BAR5	14.4221	98.73	99.5076
BAR6	12.7642	98.61	98.9542
BAR7	14.8894	98.61	99.2311
BAR8	12.5904	98.64	99.5809
BAR9	14.1958	98.64	99.5571
BAR10	16.7386	98.65	99.0893
BOR1	13.656	97.58	98.6693
BOR2	14.6538	98.51	99.1505
BOR3	15.6041	98.58	99.6222
BOR4	11.8922	98.55	99.185
BOR5	13.5593	98.76	99.18
BOR6	14.1146	98.81	99.6835
BOR7	12.0623	98.63	99.6082
BOR8	17.1357	98.78	99.4872
BOR9	16.7747	98.65	99.4423
BOR10	12.1355	98.83	99.3675
FEL1	15.91	98.51	96.94
FEL2	13.76	98.43	90.34
FEL3	15.03	98.49	92.4
FEL4	12.75	97.71	77.8
FEL5	21.63	98.57	99.9
FEL6	14.02	98.24	91.39
FEL7	12.55	98.16	79.03
FEL8	14.88	98.48	92.68
FEL9	12.74	98.38	92.51
FEL10	13.95	98.5	90.74
FOG1	13.0374	98.54	99.3488
FOG2	15.5475	98.61	99.3591
FOG3	12.5916	98.57	99.3014
FOG4	14.7486	98.58	98.8903
FOG5	14.6846	98.61	99.6151
FOG6	12.3019	98.55	99.2968
FOG7	13.2778	98.54	99.1881
FOG8	13.8876	98.66	99.5546
FOG9	13.2688	98.69	99.2104
FOG10	14.5584	98.63	99.2821
GOH1	15.69	98.46	98.2
GOH2	16.82	98.44	97.05
GOH3	12.11	98.37	91.02
GOH4	14.99	98.5	97.34
GOH5	19.01	98.55	98.53
GOH6	12.39	98.39	92.25
GOH7	13.73	98.4	92.97
GOH8	15.1	98.46	99.86
GOH9	15.11	98.43	93.52
GOH10	15.02	98.48	99.87
HOR1	18.8888	98.65	99.2646
HOR2	13.5409	98.62	98.9397
HOR3	14.2	98.56	99.0932
HOR4	12.3617	98.63	99.1012
HOR5	11.2	98.66	98.8582
HOR6	12.4	98.7	99.1795
HOR7	14.236	98.66	99.3193
HOR8	13.1	98.65	99.2921
HOR9	12.7772	98.67	98.9598
HOR10	13.4994	98.65	99.1169

## Sheet: Table S3
Table S3: Positively selected genes identified by Fst method
Gene stable ID	BTA	Gene start (bp)	Gene end (bp)	Gene name	Gene description	Gene type
ENSBTAG00000044001	1	78452386	79136219	LPP	LIM domain containing preferred translocation partner in lipoma	protein_coding
ENSBTAG00000013378	1	116201550	116227639			protein_coding
ENSBTAG00000006909	1	130293099	130471254	PIK3CB	phosphatidylinositol-4,5-bisphosphate 3-kinase catalytic subunit beta	protein_coding
ENSBTAG00000023426	1	130488923	130505304	FAIM	Fas apoptotic inhibitory molecule	protein_coding
ENSBTAG00000013602	1	139238832	139362519	BRWD1	bromodomain and WD repeat domain containing 1	protein_coding
ENSBTAG00000018768	1	139406045	139412414	HMGN1	high mobility group nucleosome binding domain 1	protein_coding
ENSBTAG00000023106	1	139422600	139432042			protein_coding
ENSBTAG00000013629	1	139443100	139458044	GET1	guided entry of tail-anchored proteins factor 1	protein_coding
ENSBTAG00000030993	1	139470703	139512432	LCA5L	lebercilin LCA5 like	protein_coding
ENSBTAG00000007068	1	139528818	139600025	SH3BGR	SH3 domain binding glutamate rich protein	protein_coding
ENSBTAG00000009249	10	8755491	8765137	OTP	orthopedia homeobox	protein_coding
ENSBTAG00000003263	10	8804197	8885008	TBCA	tubulin folding cofactor A	protein_coding
ENSBTAG00000004322	10	86488645	86492108	FOS	Fos proto-onco, AP-1 transcription factor subunit	protein_coding
ENSBTAG00000010906	10	102478630	102673838	RPS6KA5	ribosomal protein S6 kinase A5	protein_coding
ENSBTAG00000012090	11	92317777	92395185	GGTA1	alpha-galactosyltransferase 1 (glycoprotein)	protein_coding
ENSBTAG00000008232	11	92474356	92686144	DAB2IP	DAB2 interacting protein	protein_coding
ENSBTAG00000022461	11	44267491	44323707	SEPTIN10	septin 10	protein_coding
ENSBTAG00000038011	11	44340266	44502072	SH3RF3	SH3 domain containing ring finger 3	protein_coding
ENSBTAG00000011727	11	65838846	65852520	ETAA1	ETAA1 activator of ATR kinase	protein_coding
ENSBTAG00000050523	11	8999578	9001077	POU3F3	POU class 3 homeobox 3	protein_coding
ENSBTAG00000007962	13	79436295	79557537	ATP9A	ATPase phospholipid transporting 9A (putative)	protein_coding
ENSBTAG00000003101	13	79567590	79583485	SALL4	spalt like transcription factor 4	protein_coding
ENSBTAG00000011922	14	839972	896647	PLEC	plectin	protein_coding
ENSBTAG00000045727	14	940689	955681	EPPK1	epiplakin 1	protein_coding
ENSBTAG00000008079	14	961099	968482	NRBP2	nuclear receptor binding protein 2	protein_coding
ENSBTAG00000037493	14	972914	986379	PUF60	poly(U) binding splicing factor 60	protein_coding
ENSBTAG00000008421	14	987039	1006477	SCRIB	scribble planar cell polarity protein	protein_coding
ENSBTAG00000014051	14	56984054	57285247	ANGPT1	angiopoietin 1	protein_coding
ENSBTAG00000051004	16	76847270	76853904	C16H1orf53	chromosome 16 C1orf53 homolog	protein_coding
ENSBTAG00000013499	16	76858671	76878665	LHX9	LIM homeobox 9	protein_coding
ENSBTAG00000016943	16	77074385	77212053	NEK7	NIMA related kinase 7	protein_coding
ENSBTAG00000049638	16	77225125	77228438			protein_coding
ENSBTAG00000021874	16	79237466	79278728	KIF14	kinesin family member 14	protein_coding
ENSBTAG00000011461	16	915106	956850	ADORA1	adenosine A1 receptor	protein_coding
ENSBTAG00000011465	16	957169	965458	MYBPH	myosin binding protein H	protein_coding
ENSBTAG00000018223	16	968434	978542	CHI3L1	chitinase 3 like 1	protein_coding
ENSBTAG00000015711	16	1087323	1089347	BTG2	BTG anti-proliferation factor 2	protein_coding
ENSBTAG00000014912	16	1122157	1132658	FMOD	fibromodulin	protein_coding
ENSBTAG00000016618	16	2935604	2985029	DSTYK	dual serine/threonine and tyrosine protein kinase	protein_coding
ENSBTAG00000002361	16	3006671	3044514	TMCC2	transmembrane and coiled-coil domain family 2	protein_coding
ENSBTAG00000007483	17	62955311	62964687	UNC119B	unc-119 lipid binding chaperone B	protein_coding
ENSBTAG00000007484	17	62969284	62985770	ACADS	acyl-CoA dehydrogenase short chain	protein_coding
ENSBTAG00000016338	17	63028441	63121549	SPPL3	signal peptide peptidase like 3	protein_coding
ENSBTAG00000039325	17	14040368	14066548	GYPA	glycophorin A (MNS blood group)	protein_coding
ENSBTAG00000011373	17	17836577	18018432	MAML3	mastermind like transcriptional coactivator 3	protein_coding
ENSBTAG00000054234	18	48502539	48505540			protein_coding
ENSBTAG00000052748	18	48509628	48510782			protein_coding
ENSBTAG00000050377	18	48525183	48527414			protein_coding
ENSBTAG00000016312	18	48537130	48543918	LGALS4	galectin 4	protein_coding
ENSBTAG00000016313	18	48544351	48554508	ECH1	enoyl-CoA hydratase 1	protein_coding
ENSBTAG00000001055	18	48557658	48569498	HNRNPL	heteroous nuclear ribonucleoprotein L	protein_coding
ENSBTAG00000001775	18	48583453	48594129	RINL	Ras and Rab interactor like	protein_coding
ENSBTAG00000001776	18	48593799	48614115	SIRT2	sirtuin 2	protein_coding
ENSBTAG00000002769	18	39291352	39347633	AP1G1	adaptor related protein complex 1 subunit gamma 1	protein_coding
ENSBTAG00000007545	18	39354161	39416025	PHLPP2	PH domain and leucine rich repeat protein phosphatase 2	protein_coding
ENSBTAG00000030578	18	56202605	56210298	PTOV1	PTOV1 extended AT-hook containing adaptor protein	protein_coding
ENSBTAG00000001834	18	56210681	56216339	PNKP	polynucleotide kinase 3'-phosphatase	protein_coding
ENSBTAG00000005763	18	56216856	56224488	AKT1S1	AKT1 substrate 1	protein_coding
ENSBTAG00000047035	18	56225575	56234780	TBC1D17	TBC1 domain family member 17	protein_coding
ENSBTAG00000005766	18	56235067	56239827	IL4I1	interleukin 4 induced 1	protein_coding
ENSBTAG00000050948	18	56246435	56269371	NUP62	nucleoporin 62	protein_coding
ENSBTAG00000003457	18	56269038	56273691	ATF5	activating transcription factor 5	protein_coding
ENSBTAG00000016997	18	56282528	56288926			protein_coding
ENSBTAG00000005367	18	56291592	56327148	VRK3	VRK serine/threonine kinase 3	protein_coding
ENSBTAG00000000641	19	38060253	38364401	SKAP1	src kinase associated phosphoprotein 1	protein_coding
ENSBTAG00000020321	19	38376400	38384920	SNX11	sorting nexin 11	protein_coding
ENSBTAG00000002949	19	38395615	38414767	CBX1	chromobox 1	protein_coding
ENSBTAG00000035081	2	122233162	122259028	SERINC2	serine incorporator 2	protein_coding
ENSBTAG00000052286	2	122259141	122261845			protein_coding
ENSBTAG00000016819	2	122285620	122294666	FABP3	fatty acid binding protein 3	protein_coding
ENSBTAG00000016818	2	122295337	122347439	ZCCHC17	zinc finger CCHC-type containing 17	protein_coding
ENSBTAG00000016817	2	122347180	122372981	SNRNP40	small nuclear ribonucleoprotein U5 subunit 40	protein_coding
ENSBTAG00000020159	2	122393085	122438183	NKAIN1	sodium/potassium transporting ATPase interacting 1	protein_coding
ENSBTAG00000053976	2	122443004	122444677			protein_coding
ENSBTAG00000001050	2	127482749	127508799	LDLRAP1	low density lipoprotein receptor adaptor protein 1	protein_coding
ENSBTAG00000002988	2	127542968	127609384	MACO1	macoilin 1	protein_coding
ENSBTAG00000015834	2	1679994	1864849	ARHGEF4	Rho guanine nucleotide exchange factor 4	protein_coding
ENSBTAG00000026885	2	27112408	27210473	ABCB11	ATP binding cassette subfamily B member 11	protein_coding
ENSBTAG00000004241	2	27226323	27233030	G6PC2	glucose-6-phosphatase catalytic subunit 2	protein_coding
ENSBTAG00000010048	2	27248579	27260964	SPC25	SPC25 component of NDC80 kinetochore complex	protein_coding
ENSBTAG00000010362	2	27269454	27332687	NOSTRIN	nitric oxide synthase trafficking	protein_coding
ENSBTAG00000011657	20	30363489	30367934			protein_coding
ENSBTAG00000024801	20	2765576	3149145	RANBP17	RAN binding protein 17	protein_coding
ENSBTAG00000010003	20	3158996	3161648	TLX3	T cell leukemia homeobox 3	protein_coding
ENSBTAG00000015316	20	3205593	3215788	NPM1	nucleophosmin 1	protein_coding
ENSBTAG00000000128	20	3226532	3263206	FGF18	fibroblast growth factor 18	protein_coding
ENSBTAG00000054615	20	3252364	3252756			protein_coding
ENSBTAG00000050976	21	23657132	23657308			protein_coding
ENSBTAG00000018019	21	64193536	64290496	BCL11B	BCL11 transcription factor B	protein_coding
ENSBTAG00000017716	21	65422668	65451985	BEGAIN	brain enriched guanylate kinase associated	protein_coding
ENSBTAG00000037899	21	65626343	65634828	DLK1	delta like non-canonical Notch ligand 1	protein_coding
ENSBTAG00000035286	22	2676420	2754961	CMC1	C-X9-C motif containing 1	protein_coding
ENSBTAG00000004117	22	2757707	2798686	AZI2	5-azacytidine induced 2	protein_coding
ENSBTAG00000022751	22	2858364	2941155	ZCWPW2	zinc finger CW-type and PWWP domain containing 2	protein_coding
ENSBTAG00000008567	22	11491792	11582286	DLEC1	DLEC1 cilia and flagella associated protein	protein_coding
ENSBTAG00000018283	22	11581703	11607351	ACAA1	acetyl-CoA acyltransferase 1	protein_coding
ENSBTAG00000000480	22	50039840	50066774	IFRD2	interferon related developmental regulator 2	protein_coding
ENSBTAG00000000478	22	50067283	50069527	LSMEM2	leucine rich single-pass membrane protein 2	protein_coding
ENSBTAG00000010138	22	50084781	50093377	SEMA3B	semaphorin 3B	protein_coding
ENSBTAG00000020645	22	50099960	50120260	GNAI2	G protein subunit alpha i2	protein_coding
ENSBTAG00000008509	22	50131869	50146728	SLC38A3	solute carrier family 38 member 3	protein_coding
ENSBTAG00000018921	22	50899782	50909096	USP19	ubiquitin specific peptidase 19	protein_coding
ENSBTAG00000018928	22	50911689	50919173	QARS1	glutaminyl-tRNA synthetase 1	protein_coding
ENSBTAG00000018924	22	50920376	50962568	QRICH1	glutamine rich 1	protein_coding
ENSBTAG00000031837	22	50962854	50967685	IMPDH2	inosine monophosphate dehydrogenase 2	protein_coding
ENSBTAG00000018918	22	50968509	50969630	NDUFAF3	NADH:ubiquinone oxidoreductase complex assembly factor 3	protein_coding
ENSBTAG00000018913	22	50972627	50975586	DALRD3	DALR anticodon binding domain containing 3	protein_coding
ENSBTAG00000018910	22	50975112	50983657	WDR6	WD repeat domain 6	protein_coding
ENSBTAG00000005490	22	50983772	50997485	P4HTM	prolyl 4-hydroxylase, transmembrane	protein_coding
ENSBTAG00000005488	22	51000461	51038025	ARIH2	ariadne RBR E3 ubiquitin protein ligase 2	protein_coding
ENSBTAG00000000191	22	51045061	51080116	SLC25A20	solute carrier family 25 member 20	protein_coding
ENSBTAG00000012058	23	51168216	51604000	GMDS	GDP-mannose 4,6-dehydratase	protein_coding
ENSBTAG00000012067	24	45588443	45716228	EPG5	ectopic P-granules 5 autophagy tethering factor	protein_coding
ENSBTAG00000002624	24	45737786	45832060	PSTPIP2	proline-serine-threonine phosphatase interacting protein 2	protein_coding
ENSBTAG00000021884	24	49949350	49954796	CXXC1	CXXC finger protein 1	protein_coding
ENSBTAG00000018216	24	49963943	49995093	SKA1	spindle and kinetochore associated complex subunit 1	protein_coding
ENSBTAG00000026286	25	32720293	32750192	GTF2IRD2	GTF2I repeat domain containing 2	protein_coding
ENSBTAG00000003305	25	32758258	32773118	NCF1	neutrophil cytosolic factor 1	protein_coding
ENSBTAG00000009780	25	32782209	32863447	GTF2I	ral transcription factor IIi	protein_coding
ENSBTAG00000020735	25	16448218	16543421	SMG1	SMG1 nonsense mediated mRNA decay associated PI3K related kinase	protein_coding
ENSBTAG00000002474	25	40984697	41222673	MAD1L1	mitotic arrest deficient 1 like 1	protein_coding
ENSBTAG00000030757	25	41262535	41265185	ELFN1	extracellular leucine rich repeat and fibronectin type III domain containing 1	protein_coding
ENSBTAG00000018404	26	6899619	8313722	PRKG1	protein kinase cGMP-dependent 1	protein_coding
ENSBTAG00000021574	26	33466276	33668370	TCF7L2	transcription factor 7 like 2	protein_coding
ENSBTAG00000040018	28	18271209	18271565			protein_coding
ENSBTAG00000014020	28	18283704	18400082	RTKN2	rhotekin 2	protein_coding
ENSBTAG00000012476	28	19273626	19302758	NRBF2	nuclear receptor binding factor 2	protein_coding
ENSBTAG00000001573	28	19314567	19583951	JMJD1C	jumonji domain containing 1C	protein_coding
ENSBTAG00000023073	28	3750980	3770591	FAM89A	family with sequence similarity 89 member A	protein_coding
ENSBTAG00000018792	29	42795815	42811743	SLC22A11	solute carrier family 22 member 11	protein_coding
ENSBTAG00000018762	29	42842883	42850239	SLC22A12	solute carrier family 22 member 12	protein_coding
ENSBTAG00000000244	29	42855130	42966249	NRXN2	neurexin 2	protein_coding
ENSBTAG00000001029	29	42969386	42984628	RASGRP2	RAS guanyl releasing protein 2	protein_coding
ENSBTAG00000001032	29	42985611	42997675	PYGM	glycogen phosphorylase, muscle associated	protein_coding
ENSBTAG00000015741	3	9251873	9253856			protein_coding
ENSBTAG00000006560	3	9265691	9294212	VANGL2	VANGL planar cell polarity protein 2	protein_coding
ENSBTAG00000054596	3	36429462	36429788			protein_coding
ENSBTAG00000016694	3	110214078	110307266	KIAA0319L	KIAA0319 like	protein_coding
ENSBTAG00000021023	3	110330490	110491582	ZMYM4	zinc finger MYM-type containing 4	protein_coding
ENSBTAG00000052602	3	64421008	64423014			protein_coding
ENSBTAG00000055168	3	68004709	68006126			protein_coding
ENSBTAG00000050685	3	68101140	68102694			protein_coding
ENSBTAG00000007927	3	8969591	9008636	SLAMF1	signaling lymphocytic activation molecule family member 1	protein_coding
ENSBTAG00000051438	3	9001592	9002599			protein_coding
ENSBTAG00000019033	3	9076733	9119524	CD84	CD84 molecule	protein_coding
ENSBTAG00000014368	3	9152844	9174085	SLAMF6	SLAM family member 6	protein_coding
ENSBTAG00000003709	4	29024090	29115760	ITGB8	integrin subunit beta 8	protein_coding
ENSBTAG00000024723	4	96468817	96761348	CHCHD3	coiled-coil-helix-coiled-coil-helix domain containing 3	protein_coding
ENSBTAG00000051416	4	10203048	10206518			protein_coding
ENSBTAG00000035379	4	33212389	33213237			protein_coding
ENSBTAG00000038283	4	33226967	33248624	TMEM243	transmembrane protein 243	protein_coding
ENSBTAG00000020878	4	33249637	33286857	DMTF1	cyclin D binding myb like transcription factor 1	protein_coding
ENSBTAG00000015353	4	49680896	49717933	NME8	NME/NM23 family member 8	protein_coding
ENSBTAG00000015366	4	49731840	49742113	SFRP4	secreted frizzled related protein 4	protein_coding
ENSBTAG00000052470	4	49746567	49747661			protein_coding
ENSBTAG00000033197	4	49750583	49787423	EPDR1	ependymin related 1	protein_coding
ENSBTAG00000038795	4	49987458	50048654	STARD3NL	STARD3 N-terminal like	protein_coding
ENSBTAG00000001892	4	81286079	81291402	YAE1	YAE1 maturation factor of ABCE1	protein_coding
ENSBTAG00000013648	4	81370877	81759991	POU6F2	POU class 6 homeobox 2	protein_coding
ENSBTAG00000048888	5	27805310	27805829	SMIM41	small integral membrane protein 41	protein_coding
ENSBTAG00000000510	5	27808212	27814034	ATG101	autophagy related 101	protein_coding
ENSBTAG00000000507	5	27820352	27839685	NR4A1	nuclear receptor subfamily 4 group A member 1	protein_coding
ENSBTAG00000021658	5	27865700	27873793	TAMALIN	trafficking regulator and scaffold protein tamalin	protein_coding
ENSBTAG00000013555	5	27884739	27915481	ACVR1B	activin A receptor type 1B	protein_coding
ENSBTAG00000013843	5	27943530	27957768	ACVRL1	activin A receptor like type 1	protein_coding
ENSBTAG00000017113	5	27974153	27976040	ANKRD33	ankyrin repeat domain 33	protein_coding
ENSBTAG00000002673	5	28040793	28042763	FIGNL2	fidgetin like 2	protein_coding
ENSBTAG00000021339	5	28054725	28174539	SCN8A	sodium voltage-gated channel alpha subunit 8	protein_coding
ENSBTAG00000017950	5	28307834	28382599	SLC4A8	solute carrier family 4 member 8	protein_coding
ENSBTAG00000049207	5	28407300	28408310			protein_coding
ENSBTAG00000017943	5	28415108	28453480	GALNT6	polypeptide N-acetylgalactosaminyltransferase 6	protein_coding
ENSBTAG00000008900	5	28460087	28474991	CELA1	chymotrypsin like elastase 1	protein_coding
ENSBTAG00000008897	5	28477745	28515837	BIN2	bridging integrator 2	protein_coding
ENSBTAG00000044118	5	47819505	47966760	HMGA2	high mobility group AT-hook 2	protein_coding
ENSBTAG00000014247	5	111356401	111392015	FAM83F	family with sequence similarity 83 member F	protein_coding
ENSBTAG00000021076	5	111480932	111657764	TNRC6B	trinucleotide repeat containing adaptor 6B	protein_coding
ENSBTAG00000006202	5	112092012	112115729	ST13	ST13 Hsp70 interacting protein	protein_coding
ENSBTAG00000006204	5	112115956	112159105	XPNPEP3	X-prolyl aminopeptidase 3	protein_coding
ENSBTAG00000006205	5	112121010	112122070	DNAJB7	DnaJ heat shock protein family (Hsp40) member B7	protein_coding
ENSBTAG00000053583	5	112162636	112176251	RBX1	ring-box 1	protein_coding
ENSBTAG00000016198	5	112282183	112344853	EP300	E1A binding protein p300	protein_coding
ENSBTAG00000016511	5	113447522	113470655	POLDIP3	DNA polymerase delta interacting protein 3	protein_coding
ENSBTAG00000016516	5	113473711	113498670	CYB5R3	cytochrome b5 reductase 3	protein_coding
ENSBTAG00000026497	5	113536014	113537081	A4GALT	alpha 1,4-galactosyltransferase	protein_coding
ENSBTAG00000030199	5	113563824	113564393			protein_coding
ENSBTAG00000001057	5	113619171	113671084	ARFGAP3	ADP ribosylation factor GTPase activating protein 3	protein_coding
ENSBTAG00000045575	5	113672591	113673049			protein_coding
ENSBTAG00000019290	5	113686864	113804112	PACSIN2	protein kinase C and casein kinase substrate in neurons 2	protein_coding
ENSBTAG00000012030	5	113827081	113862433	TTLL1	TTL family tubulin polyglutamylase complex subunit L1	protein_coding
ENSBTAG00000002413	5	113908102	113919965	MCAT	malonyl-CoA-acyl carrier protein transacylase	protein_coding
ENSBTAG00000018073	5	113927819	113940490	TSPO	translocator protein	protein_coding
ENSBTAG00000001708	5	113942509	113959663	TTLL12	tubulin tyrosine ligase like 12	protein_coding
ENSBTAG00000011275	5	113976803	114102640	SCUBE1	signal peptide, CUB domain and EGF like domain containing 1	protein_coding
ENSBTAG00000053619	5	114174763	114243605	MPPED1	metallophosphoesterase domain containing 1	protein_coding
ENSBTAG00000004287	6	103394278	103497766	EVC	EvC ciliary complex subunit 1	protein_coding
ENSBTAG00000004277	6	103500611	103662790	EVC2	EvC ciliary complex subunit 2	protein_coding
ENSBTAG00000014512	6	58350006	58428640	WDR19	WD repeat domain 19	protein_coding
ENSBTAG00000014515	6	58431359	58492858	RFC1	replication factor C subunit 1	protein_coding
ENSBTAG00000049215	6	61227816	61232477	SHISA3	shisa family member 3	protein_coding
ENSBTAG00000011156	6	61243794	61478178	ATP8A1	ATPase phospholipid transporting 8A1	protein_coding
ENSBTAG00000032947	6	61696746	61829320	GRXCR1	glutaredoxin and cysteine rich domain containing 1	protein_coding
ENSBTAG00000050016	6	65334350	65334586	COX7B2	cytochrome c oxidase subunit 7B2, mitochondrial	protein_coding
ENSBTAG00000017837	6	65611356	66064698	GABRB1	gamma-aminobutyric acid type A receptor subunit beta1	protein_coding
ENSBTAG00000010611	6	67496284	67519221	OCIAD1	OCIA domain containing 1	protein_coding
ENSBTAG00000009438	6	80837085	81239941	EPHA5	EPH receptor A5	protein_coding
ENSBTAG00000015572	6	84101528	84139895	YTHDC1	YTH domain containing 1	protein_coding
ENSBTAG00000050244	7	14232984	14237054	ZNF177	zinc finger protein 177	protein_coding
ENSBTAG00000025146	7	14301752	14304506			protein_coding
ENSBTAG00000049881	7	14334767	14368230	ZNF266	zinc finger protein 266	protein_coding
ENSBTAG00000007550	7	14446719	14524247	OLFM2	olfactomedin 2	protein_coding
ENSBTAG00000010179	7	14542635	14587292	COL5A3	collagen type V alpha 3 chain	protein_coding
ENSBTAG00000040334	7	43947454	43955283	MEX3D	mex-3 RNA binding family member D	protein_coding
ENSBTAG00000038409	7	43960115	43968745	MBD3	methyl-CpG binding domain protein 3	protein_coding
ENSBTAG00000008692	7	43976251	43979203	UQCR11	ubiquinol-cytochrome c reductase, complex III subunit XI	protein_coding
ENSBTAG00000008695	7	43981884	44015020	TCF3	transcription factor 3	protein_coding
ENSBTAG00000047578	7	44101470	44119960	ONECUT3	one cut homeobox 3	protein_coding
ENSBTAG00000020229	7	44124692	44145536	ATP8B3	ATPase phospholipid transporting 8B3	protein_coding
ENSBTAG00000020232	7	44150051	44169237	REXO1	RNA exonuclease 1 homolog	protein_coding
ENSBTAG00000038055	7	44173869	44182700	KLF16	KLF transcription factor 16	protein_coding
ENSBTAG00000025277	7	44190928	44199228	ABHD17A	abhydrolase domain containing 17A, depalmitoylase	protein_coding
ENSBTAG00000045762	7	44220150	44237062	SCAMP4	secretory carrier membrane protein 4	protein_coding
ENSBTAG00000016797	7	44243734	44268032	CSNK1G2	casein kinase 1 gamma 2	protein_coding
ENSBTAG00000016108	7	44280997	44302294	BTBD2	BTB domain containing 2	protein_coding
ENSBTAG00000014676	7	44413310	44421245	SHROOM1	shroom family member 1	protein_coding
ENSBTAG00000009478	7	44442457	44445396	GDF9	growth differentiation factor 9	protein_coding
ENSBTAG00000009479	7	44447301	44448594	UQCRQ	ubiquinol-cytochrome c reductase complex III subunit VII	protein_coding
ENSBTAG00000030616	7	44567086	44580862	ZCCHC10	zinc finger CCHC-type containing 10	protein_coding
ENSBTAG00000015683	7	44607161	44661126	HSPA4	heat shock protein family A (Hsp70) member 4	protein_coding
ENSBTAG00000055091	9	57574563	57575431			protein_coding
ENSBTAG00000002725	9	61102065	61335342	RNGTT	RNA guanylyltransferase and 5'-phosphatase	protein_coding
ENSBTAG00000037429	9	17090717	17091928	HTR1B	5-hydroxytryptamine receptor 1B	protein_coding
ENSBTAG00000002348	6	86381836	86809131	SLC4A4	solute carrier family 4 member 4	protein_coding

## Sheet: Table S4
Table S3: Positively selected genes identified by Hp method
Gene stable ID	BTA	Gene start (bp)	Gene end (bp)	Gene name	Gene description	Gene type
ENSBTAG00000002640	1	68647206	68942661	KALRN	kalirin RhoGEF kinase	protein_coding
ENSBTAG00000013600	1	139225714	139238322	PSMG1	proteasome assembly chaperone 1	protein_coding
ENSBTAG00000013602	1	139238832	139362519	BRWD1	bromodomain and WD repeat domain containing 1	protein_coding
ENSBTAG00000018768	1	139406045	139412414	HMGN1	high mobility group nucleosome binding domain 1	protein_coding
ENSBTAG00000023106	1	139422600	139432042			protein_coding
ENSBTAG00000013629	1	139443100	139458044	GET1	guided entry of tail-anchored proteins factor 1	protein_coding
ENSBTAG00000030993	1	139470703	139512432	LCA5L	lebercilin LCA5 like	protein_coding
ENSBTAG00000007068	1	139528818	139600025	SH3BGR	SH3 domain binding glutamate rich protein	protein_coding
ENSBTAG00000017677	10	58646803	58684773	SCG3	secretogranin III	protein_coding
ENSBTAG00000050593	10	58718967	58720000			protein_coding
ENSBTAG00000000737	10	58738961	58904048	DMXL2	Dmx like 2	protein_coding
ENSBTAG00000002576	10	58951441	59006267	GLDN	gliomedin	protein_coding
ENSBTAG00000009242	11	13156084	13246782	ZNF638	zinc finger protein 638	protein_coding
ENSBTAG00000007734	11	14545698	14655844	MEMO1	mediator of cell motility 1	protein_coding
ENSBTAG00000009246	11	14665931	14678497	DPY30	dpy-30 histone methyltransferase complex regulatory subunit	protein_coding
ENSBTAG00000049576	11	14667203	14672231			protein_coding
ENSBTAG00000021694	11	14696392	14751826	SPAST	spastin	protein_coding
ENSBTAG00000009020	11	18812764	19022665	CRIM1	cysteine rich transmembrane BMP regulator 1	protein_coding
ENSBTAG00000007922	13	51228908	51267554	RNF24	ring finger protein 24	protein_coding
ENSBTAG00000050318	13	51267058	51269279			protein_coding
ENSBTAG00000007920	13	51276263	51306156	PANK2	pantothenate kinase 2	protein_coding
ENSBTAG00000018732	13	51444141	51461167	HSPA12B	heat shock protein family A (Hsp70) member 12B	protein_coding
ENSBTAG00000027412	13	51472347	51472805			protein_coding
ENSBTAG00000013167	13	51487257	51505680	SIGLEC1	sialic acid binding Ig like lectin 1	protein_coding
ENSBTAG00000013163	13	51512829	51523330	ADAM33	ADAM metallopeptidase domain 33	protein_coding
ENSBTAG00000013160	13	51526771	51531465	GFRA4	GDNF family receptor alpha 4	protein_coding
ENSBTAG00000003848	13	51545361	51731772	ATRN	attractin	protein_coding
ENSBTAG00000014051	14	56984054	57285247	ANGPT1	angiopoietin 1	protein_coding
ENSBTAG00000013901	14	67893306	67960782	PTDSS1	phosphatidylserine synthase 1	protein_coding
ENSBTAG00000017218	15	56246885	56403904	ACER3	alkaline ceramidase 3	protein_coding
ENSBTAG00000052260	15	56336602	56340221			protein_coding
ENSBTAG00000008557	15	56338774	56340810			protein_coding
ENSBTAG00000005410	16	35397169	35882504	RGS7	regulator of G protein signaling 7	protein_coding
ENSBTAG00000021211	16	36297418	36334185	DPT	dermatopontin	protein_coding
ENSBTAG00000008734	16	3602521	3627653	PM20D1	peptidase M20 domain containing 1	protein_coding
ENSBTAG00000001382	16	3642003	3662797	SLC26A9	solute carrier family 26 member 9	protein_coding
ENSBTAG00000020953	16	8917769	8920224			protein_coding
ENSBTAG00000006188	16	18892333	19815906	USH2A	usherin	protein_coding
ENSBTAG00000024520	16	49204778	49211520	C16H1orf174	chromosome 16 C1orf174 homolog	protein_coding
ENSBTAG00000020015	16	49213732	49228876	DFFB	DNA fragmentation factor subunit beta	protein_coding
ENSBTAG00000020014	16	49231571	49266317	CEP104	centrosomal protein 104	protein_coding
ENSBTAG00000004738	16	49273661	49284772	LRRC47	leucine rich repeat containing 47	protein_coding
ENSBTAG00000045754	16	49286556	49290320	SMIM1	small integral membrane protein 1 (Vel blood group)	protein_coding
ENSBTAG00000054042	16	49291323	49298061			protein_coding
ENSBTAG00000046007	16	49303365	49306839	CCDC27	coiled-coil domain containing 27	protein_coding
ENSBTAG00000005812	16	49329176	49404364	TP73	tumor protein p73	protein_coding
ENSBTAG00000015859	16	49406150	49418212	WRAP73	WD repeat containing, antisense to TP73	protein_coding
ENSBTAG00000015857	16	49419764	49422765	TPRG1L	tumor protein p63 regulated 1 like	protein_coding
ENSBTAG00000020839	16	49436521	49536217	MEGF6	multiple EGF like domains 6	protein_coding
ENSBTAG00000016185	16	28535630	28690127	ENAH	ENAH actin regulator	protein_coding
ENSBTAG00000006656	17	72995406	73000114	RANBP1	RAN binding protein 1	protein_coding
ENSBTAG00000006657	17	73001852	73015951	ZDHHC8	zinc finger DHHC-type palmitoyltransferase 8	protein_coding
ENSBTAG00000047626	17	73014570	73019566	CCDC188	coiled-coil domain containing 188	protein_coding
ENSBTAG00000046677	17	73066457	73085195	RTN4R	reticulon 4 receptor	protein_coding
ENSBTAG00000047676	17	73105784	73123446	PRODH	proline dehydrogenase (oxidase) 1	protein_coding
ENSBTAG00000047299	17	73123908	73128286	DGCR6L	DiGeorge syndrome critical region 6 like	protein_coding
ENSBTAG00000019857	17	13109682	13152070	OTUD4	OTU deubiquitinase 4	protein_coding
ENSBTAG00000019854	17	13156554	13187394	ABCE1	ATP binding cassette subfamily E member 1	protein_coding
ENSBTAG00000013326	17	13187215	13268352	ANAPC10	anaphase promoting complex subunit 10	protein_coding
ENSBTAG00000039325	17	14040368	14066548	GYPA	glycophorin A (MNS blood group)	protein_coding
ENSBTAG00000009824	17	29365401	29365658			protein_coding
ENSBTAG00000010843	17	29460086	29478965	PGRMC2	progesterone receptor membrane component 2	protein_coding
ENSBTAG00000000946	18	10690109	10751195	MEAK7	MTOR associated protein, eak-7 homolog	protein_coding
ENSBTAG00000016315	18	10775784	10820124	COTL1	coactosin like F-actin binding protein 1	protein_coding
ENSBTAG00000008385	18	10837455	10851268	KLHL36	kelch like family member 36	protein_coding
ENSBTAG00000018908	18	35224968	35264273	GFOD2	glucose-fructose oxidoreductase domain containing 2	protein_coding
ENSBTAG00000032763	18	35270307	35327179	RANBP10	RAN binding protein 10	protein_coding
ENSBTAG00000006387	18	35326864	35338625	TSNAXIP1	translin associated factor X interacting protein 1	protein_coding
ENSBTAG00000006404	18	35338638	35344538	CENPT	centromere protein T	protein_coding
ENSBTAG00000006411	18	35349992	35353414	THAP11	THAP domain containing 11	protein_coding
ENSBTAG00000004368	18	35517797	35609581	NFATC3	nuclear factor of activated T cells 3	protein_coding
ENSBTAG00000007512	18	35623806	35638385	PLA2G15	phospholipase A2 group XV	protein_coding
ENSBTAG00000012112	18	35641249	35670751	SLC7A6	solute carrier family 7 member 6	protein_coding
ENSBTAG00000009636	18	35672589	35680832	SLC7A6OS	solute carrier family 7 member 6 opposite strand	protein_coding
ENSBTAG00000009638	18	35680939	35721145	PRMT7	protein arginine methyltransferase 7	protein_coding
ENSBTAG00000009639	18	35723889	35805738	SMPD3	sphingomyelin phosphodiesterase 3	protein_coding
ENSBTAG00000008371	19	39742501	39842783	FBXL20	F-box and leucine rich repeat protein 20	protein_coding
ENSBTAG00000013236	19	39843840	39867840	MED1	mediator complex subunit 1	protein_coding
ENSBTAG00000013238	19	39878982	39929778	CDK12	cyclin dependent kinase 12	protein_coding
ENSBTAG00000010375	19	40417962	40428347	MSL1	MSL complex subunit 1	protein_coding
ENSBTAG00000006250	19	40432365	40455099	CASC3	CASC3 exon junction complex subunit	protein_coding
ENSBTAG00000015232	19	40458896	40472295	RAPGEFL1	Rap guanine nucleotide exchange factor like 1	protein_coding
ENSBTAG00000038126	19	40490708	40526914	WIPF2	WAS/WASL interacting protein family member 2	protein_coding
ENSBTAG00000033562	19	13301089	13307764	LHX1	LIM homeobox 1	protein_coding
ENSBTAG00000021927	19	13312212	13420345	AATF	apoptosis antagonizing transcription factor	protein_coding
ENSBTAG00000017567	19	13441162	13726679	ACACA	acetyl-CoA carboxylase alpha	protein_coding
ENSBTAG00000025242	19	13692001	13704939	C19H17orf78	chromosome 19 C17orf78 homolog	protein_coding
ENSBTAG00000014677	19	13726527	13772700	TADA2A	transcriptional adaptor 2A	protein_coding
ENSBTAG00000010279	19	13783243	13808854	DUSP14	dual specificity phosphatase 14	protein_coding
ENSBTAG00000010292	19	13812484	13895891	SYNRG	synergin gamma	protein_coding
ENSBTAG00000038316	19	44191849	44284815	GPATCH8	G-patch domain containing 8	protein_coding
ENSBTAG00000016818	2	122295337	122347439	ZCCHC17	zinc finger CCHC-type containing 17	protein_coding
ENSBTAG00000016817	2	122347180	122372981	SNRNP40	small nuclear ribonucleoprotein U5 subunit 40	protein_coding
ENSBTAG00000020159	2	122393085	122438183	NKAIN1	sodium/potassium transporting ATPase interacting 1	protein_coding
ENSBTAG00000015834	2	1679994	1864849	ARHGEF4	Rho guanine nucleotide exchange factor 4	protein_coding
ENSBTAG00000032289	2	52965089	53630365	ARHGAP15	Rho GTPase activating protein 15	protein_coding
ENSBTAG00000050695	2	70328702	70328896			protein_coding
ENSBTAG00000018473	2	70736152	70769645	MARCO	macrophage receptor with collagenous structure	protein_coding
ENSBTAG00000049402	2	90739349	90765594	SUMO1	small ubiquitin like modifier 1	protein_coding
ENSBTAG00000005517	2	90787057	90810889	NOP58	NOP58 ribonucleoprotein	protein_coding
ENSBTAG00000006420	2	90864689	91017391	BMPR2	bone morphotic protein receptor type 2	protein_coding
ENSBTAG00000044097	2	95370241	95469238	KLF7	KLF transcription factor 7	protein_coding
ENSBTAG00000046649	2	110589561	110734612	SGPP2	sphingosine-1-phosphate phosphatase 2	protein_coding
ENSBTAG00000044010	20	28687335	28728820	EMB	embigin	protein_coding
ENSBTAG00000018235	20	39789136	39827963	SLC45A2	solute carrier family 45 member 2	protein_coding
ENSBTAG00000039929	20	39835996	39837372	RXFP3	relaxin family peptide receptor 3	protein_coding
ENSBTAG00000012558	20	39873127	40265889	ADAMTS12	ADAM metallopeptidase with thrombospondin type 1 motif 12	protein_coding
ENSBTAG00000052247	20	71467623	71488177	TPPP	tubulin polymerization promoting protein	protein_coding
ENSBTAG00000011405	20	71491866	71529187	CEP72	centrosomal protein 72	protein_coding
ENSBTAG00000008017	21	58086363	58328508	UNC79	unc-79 homolog, NALCN channel complex subunit	protein_coding
ENSBTAG00000015880	21	58353457	58412116	PRIMA1	proline rich membrane anchor 1	protein_coding
ENSBTAG00000021452	22	10591437	10687507	TRANK1	tetratricopeptide repeat and ankyrin repeat containing 1	protein_coding
ENSBTAG00000039727	22	10736674	10752208	DCLK3	doublecortin like kinase 3	protein_coding
ENSBTAG00000016563	22	10776195	10886175	GOLGA4	golgin A4	protein_coding
ENSBTAG00000018283	22	11581703	11607351	ACAA1	acetyl-CoA acyltransferase 1	protein_coding
ENSBTAG00000054286	22	11607604	11608668			protein_coding
ENSBTAG00000000563	22	11609349	11613789	MYD88	MYD88 innate immune signal transduction adaptor	protein_coding
ENSBTAG00000014927	22	11636912	11721061	OXSR1	oxidative stress responsive kinase 1	protein_coding
ENSBTAG00000003592	22	24943531	25264487	CNTN6	contactin 6	protein_coding
ENSBTAG00000006679	22	31617620	31843533	MITF	melanocyte inducing transcription factor	protein_coding
ENSBTAG00000018921	22	50899782	50909096	USP19	ubiquitin specific peptidase 19	protein_coding
ENSBTAG00000018928	22	50911689	50919173	QARS1	glutaminyl-tRNA synthetase 1	protein_coding
ENSBTAG00000018924	22	50920376	50962568	QRICH1	glutamine rich 1	protein_coding
ENSBTAG00000031837	22	50962854	50967685	IMPDH2	inosine monophosphate dehydrogenase 2	protein_coding
ENSBTAG00000018918	22	50968509	50969630	NDUFAF3	NADH:ubiquinone oxidoreductase complex assembly factor 3	protein_coding
ENSBTAG00000018913	22	50972627	50975586	DALRD3	DALR anticodon binding domain containing 3	protein_coding
ENSBTAG00000018910	22	50975112	50983657	WDR6	WD repeat domain 6	protein_coding
ENSBTAG00000005490	22	50983772	50997485	P4HTM	prolyl 4-hydroxylase, transmembrane	protein_coding
ENSBTAG00000003110	22	32582496	32789965	TAFA4	TAFA chemokine like family member 4	protein_coding
ENSBTAG00000049502	22	32651367	32773899			protein_coding
ENSBTAG00000019041	22	32966389	33471943	TAFA1	TAFA chemokine like family member 1	protein_coding
ENSBTAG00000048492	22	32981125	33061928			protein_coding
ENSBTAG00000031432	23	49417555	49509663	LYRM4	LYR motif containing 4	protein_coding
ENSBTAG00000054777	23	49518869	49523066	PPP1R3G	protein phosphatase 1 regulatory subunit 3G	protein_coding
ENSBTAG00000051366	23	49539284	49540954			protein_coding
ENSBTAG00000003332	23	49546033	49555816	RPP40	ribonuclease P/MRP subunit p40	protein_coding
ENSBTAG00000003801	24	49855041	49916289	MBD1	methyl-CpG binding domain protein 1	protein_coding
ENSBTAG00000021884	24	49949350	49954796	CXXC1	CXXC finger protein 1	protein_coding
ENSBTAG00000018216	24	49963943	49995093	SKA1	spindle and kinetochore associated complex subunit 1	protein_coding
ENSBTAG00000009687	24	4237235	4243236	TIMM21	translocase of inner mitochondrial membrane 21	protein_coding
ENSBTAG00000009686	24	4244211	4281871	FBXO15	F-box protein 15	protein_coding
ENSBTAG00000002474	25	40984697	41222673	MAD1L1	mitotic arrest deficient 1 like 1	protein_coding
ENSBTAG00000030757	25	41262535	41265185	ELFN1	extracellular leucine rich repeat and fibronectin type III domain containing 1	protein_coding
ENSBTAG00000022808	26	38953563	39017643	CACUL1	CDK2 associated cullin domain 1	protein_coding
ENSBTAG00000046332	28	1400372	1403383	ACTA1	actin alpha 1, skeletal muscle	protein_coding
ENSBTAG00000004965	28	1410148	1464793	NUP133	nucleoporin 133	protein_coding
ENSBTAG00000017053	28	1471776	1494454	ABCB10	ATP binding cassette subfamily B member 10	protein_coding
ENSBTAG00000034225	28	1545825	1565465			protein_coding
ENSBTAG00000054019	29	283738	304428			protein_coding
ENSBTAG00000046335	29	299133	300179			protein_coding
ENSBTAG00000012010	29	614967	671409	PANX1	pannexin 1	protein_coding
ENSBTAG00000004334	3	9324285	9350657	NCSTN	nicastrin	protein_coding
ENSBTAG00000004333	3	9350633	9394688	COPA	COPI coat complex subunit alpha	protein_coding
ENSBTAG00000007537	3	9399899	9405346	PEX19	peroxisomal biosis factor 19	protein_coding
ENSBTAG00000020966	3	33360536	33370572	ALX3	ALX homeobox 3	protein_coding
ENSBTAG00000020964	3	33374163	33393926	STRIP1	striatin interacting protein 1	protein_coding
ENSBTAG00000018893	3	33403800	33444827	AHCYL1	adenosylhomocysteinase like 1	protein_coding
ENSBTAG00000000283	3	33488957	33509479	CSF1	colony stimulating factor 1	protein_coding
ENSBTAG00000053098	3	12902008	12991375			protein_coding
ENSBTAG00000031358	3	45408337	46330781	DPYD	dihydropyrimidine dehydrogenase	protein_coding
ENSBTAG00000018324	3	109752058	109872871	AGO3	argonaute RISC catalytic component 3	protein_coding
ENSBTAG00000012253	3	109877713	109914109	AGO1	argonaute RISC component 1	protein_coding
ENSBTAG00000015220	3	109947115	109977492	AGO4	argonaute RISC component 4	protein_coding
ENSBTAG00000018942	3	59398296	59456577	SSX2IP	SSX family member 2 interacting protein	protein_coding
ENSBTAG00000005782	3	59509795	59524072	CTBS	chitobiase	protein_coding
ENSBTAG00000020010	3	59526632	59586510	SPATA1	spermatosis associated 1	protein_coding
ENSBTAG00000008122	3	59591885	59600029	GNG5	G protein subunit gamma 5	protein_coding
ENSBTAG00000008118	3	59600699	59617167	RPF1	ribosome production factor 1 homolog [	protein_coding
ENSBTAG00000024255	3	59636716	59736408	UOX	urate oxidase	protein_coding
ENSBTAG00000009338	3	75039363	75644478	LRRC7	leucine rich repeat containing 7	protein_coding
ENSBTAG00000005910	3	79741920	79838382	LEPR	leptin receptor	protein_coding
ENSBTAG00000038854	4	103019448	103025467	CLEC2L	C-type lectin domain family 2 member L	protein_coding
ENSBTAG00000017860	4	103050523	103242618	HIPK2	homeodomain interacting protein kinase 2	protein_coding
ENSBTAG00000043955	4	5806257	5806697	SPATA48	spermatosis associated 48	protein_coding
ENSBTAG00000005499	4	5809814	5961428	ZPBP	zona pellucida binding protein	protein_coding
ENSBTAG00000000389	4	112326828	112343487	ZNF212	zinc finger protein 212	protein_coding
ENSBTAG00000002445	4	112350445	112354984			protein_coding
ENSBTAG00000003304	5	25977799	25980483	HOXC4	homeobox C4	protein_coding
ENSBTAG00000009634	5	25997501	26000142	HOXC5	homeobox C5	protein_coding
ENSBTAG00000009238	5	26002104	26016051	HOXC6	homeobox C6	protein_coding
ENSBTAG00000012149	5	26020286	26023408	HOXC8	homeobox C8	protein_coding
ENSBTAG00000005606	5	26029920	26032423	HOXC9	homeobox C9	protein_coding
ENSBTAG00000003278	5	26042341	26047427	HOXC10	homeobox C10	protein_coding
ENSBTAG00000021339	5	28054725	28174539	SCN8A	sodium voltage-gated channel alpha subunit 8	protein_coding
ENSBTAG00000017950	5	28307834	28382599	SLC4A8	solute carrier family 4 member 8	protein_coding
ENSBTAG00000012794	5	66613984	66732963	PAH	phenylalanine hydroxylase	protein_coding
ENSBTAG00000025837	5	69980577	70051146	RFX4	regulatory factor X4	protein_coding
ENSBTAG00000011798	5	82567378	82646675	STK38L	serine/threonine kinase 38 like	protein_coding
ENSBTAG00000049386	5	55853206	55853442			protein_coding
ENSBTAG00000004494	5	55856907	55863814	B4GALNT1	beta-1,4-N-acetyl-galactosaminyltransferase 1	protein_coding
ENSBTAG00000023289	5	55863909	55870734	SLC26A10	solute carrier family 26 member 10	protein_coding
ENSBTAG00000018003	5	55872512	55879740	ARHGEF25	Rho guanine nucleotide exchange factor 25	protein_coding
ENSBTAG00000018002	5	55880132	55885193	DTX3	deltex E3 ubiquitin ligase 3	protein_coding
ENSBTAG00000003942	5	55886481	55898381	PIP4K2C	phosphatidylinositol-5-phosphate 4-kinase type 2 gamma	protein_coding
ENSBTAG00000051574	5	55900690	55902019			protein_coding
ENSBTAG00000021336	5	55902461	55931562	KIF5A	kinesin family member 5A	protein_coding
ENSBTAG00000051593	5	55905833	55915193			protein_coding
ENSBTAG00000010624	5	55932944	55946889	DCTN2	dynactin subunit 2	protein_coding
ENSBTAG00000010616	5	55947935	55953054	MBD6	methyl-CpG binding domain protein 6	protein_coding
ENSBTAG00000031544	5	55955676	55960509	DDIT3	DNA damage inducible transcript 3	protein_coding
ENSBTAG00000018405	5	55960451	55988093	MARS1	methionyl-tRNA synthetase 1	protein_coding
ENSBTAG00000018403	5	55984863	55992412	ARHGAP9	Rho GTPase activating protein 9	protein_coding
ENSBTAG00000006631	5	55992686	56003064	GLI1	GLI family zinc finger 1	protein_coding
ENSBTAG00000036282	5	11902749	11909172	CCDC59	coiled-coil domain containing 59	protein_coding
ENSBTAG00000008382	5	11908969	12015429	METTL25	methyltransferase like 25	protein_coding
ENSBTAG00000001057	5	113619171	113671084	ARFGAP3	ADP ribosylation factor GTPase activating protein 3	protein_coding
ENSBTAG00000045575	5	113672591	113673049			protein_coding
ENSBTAG00000019290	5	113686864	113804112	PACSIN2	protein kinase C and casein kinase substrate in neurons 2	protein_coding
ENSBTAG00000012030	5	113827081	113862433	TTLL1	TTL family tubulin polyglutamylase complex subunit L1	protein_coding
ENSBTAG00000005108	6	39779895	40182890	SLIT2	slit guidance ligand 2 [	protein_coding
ENSBTAG00000024826	6	79787721	79930192	TECRL	trans-2,3-enoyl-CoA reductase like 4	protein_coding
ENSBTAG00000002348	6	86381836	86809131	SLC4A4	solute carrier family 4 member 4	protein_coding
ENSBTAG00000012111	6	4526911	4777589	PRDM5	PR/SET domain 5]	protein_coding
ENSBTAG00000006607	7	75115945	75123209	CCNG1	cyclin G1	protein_coding
ENSBTAG00000014772	7	75130784	75137127	NUDCD2	NudC domain containing 2	protein_coding
ENSBTAG00000014773	7	75137017	75170625	HMMR	hyaluronan mediated motility receptor	protein_coding
ENSBTAG00000012350	7	75187453	75202949	MAT2B	methionine adenosyltransferase 2B	protein_coding
ENSBTAG00000051872	7	75200529	75201578			protein_coding
ENSBTAG00000014898	7	38332119	38352118	HK3	hexokinase 3	protein_coding
ENSBTAG00000001707	7	38357664	38496216	UIMC1	ubiquitin interaction motif containing 1	protein_coding
ENSBTAG00000051864	7	41773074	41774030	OR2L2B	olfactory receptor family 2 subfamily L member 2B	protein_coding
ENSBTAG00000049479	7	41791167	41792105	OR2L2C	olfactory receptor family 2 subfamily L member 2C	protein_coding
ENSBTAG00000047578	7	44101470	44119960	ONECUT3	one cut homeobox 3	protein_coding
ENSBTAG00000020229	7	44124692	44145536	ATP8B3	ATPase phospholipid transporting 8B3	protein_coding
ENSBTAG00000020232	7	44150051	44169237	REXO1	RNA exonuclease 1 homolog	protein_coding
ENSBTAG00000038055	7	44173869	44182700	KLF16	KLF transcription factor 16	protein_coding
ENSBTAG00000025277	7	44190928	44199228	ABHD17A	abhydrolase domain containing 17A, depalmitoylase	protein_coding
ENSBTAG00000045762	7	44220150	44237062	SCAMP4	secretory carrier membrane protein 4	protein_coding
ENSBTAG00000016797	7	44243734	44268032	CSNK1G2	casein kinase 1 gamma 2	protein_coding
ENSBTAG00000016108	7	44280997	44302294	BTBD2	BTB domain containing 2	protein_coding
ENSBTAG00000018926	7	44453424	44454339	LEAP2	liver enriched antimicrobial peptide 2	protein_coding
ENSBTAG00000009482	7	44460187	44540470	AFF4	ALF transcription elongation factor 4	protein_coding
ENSBTAG00000030616	7	44567086	44580862	ZCCHC10	zinc finger CCHC-type containing 10	protein_coding
ENSBTAG00000015683	7	44607161	44661126	HSPA4	heat shock protein family A (Hsp70) member 4	protein_coding
ENSBTAG00000018287	7	47265962	47309568	SLC25A48	solute carrier family 25 member 48	protein_coding
ENSBTAG00000018290	7	47325570	47328407	IL9	interleukin 9	protein_coding
ENSBTAG00000025182	7	47371699	47390345	FBXL21	F-box and leucine rich repeat protein 21	protein_coding
ENSBTAG00000001247	7	47392302	47404408	LECT2	leukocyte cell derived chemotaxin 2	protein_coding
ENSBTAG00000005288	7	49676538	49695901	GFRA3	GDNF family receptor alpha 3	protein_coding
ENSBTAG00000005293	7	49701226	49731890	CDC25C	cell division cycle 25C	protein_coding
ENSBTAG00000048053	7	49732269	49736500	SLBP2	oocyte-specific histone RNA stem-loop-binding protein 2-like	protein_coding
ENSBTAG00000030529	7	49736828	49746610	FAM53C	family with sequence similarity 53 member C	protein_coding
ENSBTAG00000010063	7	49749644	49805938	KDM3B	lysine demethylase 3B	protein_coding
ENSBTAG00000010068	7	49808753	49814912	REEP2	receptor accessory protein 2	protein_coding
ENSBTAG00000010069	7	49825961	49830306	EGR1	early growth response 1	protein_coding
ENSBTAG00000011415	7	49858047	49886144	ETF1	eukaryotic translation termination factor 1	protein_coding
ENSBTAG00000052249	7	49866374	49869645			protein_coding
ENSBTAG00000011419	7	49894161	49909804	HSPA9	heat shock protein family A (Hsp70) member 9	protein_coding
ENSBTAG00000014182	7	49921360	50255751	CTNNA1	catenin alpha 1	protein_coding
ENSBTAG00000004415	7	50070571	50075962			protein_coding
ENSBTAG00000014192	7	50189492	50193541	LRRTM2	leucine rich repeat transmembrane neuronal 2	protein_coding
ENSBTAG00000033747	7	50264021	50520479	SIL1	SIL1 nucleotide exchange factor	protein_coding
ENSBTAG00000006756	7	50593615	50620401	MATR3	matrin 3	protein_coding
ENSBTAG00000008224	7	50628259	50645911	PAIP2	poly(A) binding protein interacting protein 2	protein_coding
ENSBTAG00000010798	7	50647652	50660051	SLC23A1	solute carrier family 23 member 1	protein_coding
ENSBTAG00000038337	7	50661348	50663428	MZB1	marginal zone B and B1 cell specific protein [	protein_coding
ENSBTAG00000030520	7	50662953	50669077	PROB1	proline rich basic protein 1	protein_coding
ENSBTAG00000017957	7	50670564	50675970	SPATA24	spermatosis associated 24	protein_coding
ENSBTAG00000002286	7	50680729	50712129	DNAJC18	DnaJ heat shock protein family (Hsp40) member C18	protein_coding
ENSBTAG00000030518	7	50720267	50729286	ECSCR	endothelial cell surface expressed chemotaxis and apoptosis regulator	protein_coding
ENSBTAG00000030517	7	50730802	50732591	SMIM33	small integral membrane protein 33	protein_coding
ENSBTAG00000002296	7	50736654	50743097	STING1	stimulator of interferon response cGAMP interactor 1	protein_coding
ENSBTAG00000004161	7	50789407	50831986	UBE2D2	ubiquitin conjugating enzyme E2 D2	protein_coding
ENSBTAG00000003986	7	50878379	50886363	CXXC5	CXXC finger protein 5	protein_coding
ENSBTAG00000000238	7	50988391	51027492	PSD2	pleckstrin and Sec7 domain containing 2	protein_coding
ENSBTAG00000010689	7	51031920	51226063	NRG2	neuregulin 2	protein_coding
ENSBTAG00000053546	7	52009933	52103881	PCDHAC2	protocadherin alpha subfamily C, 2	protein_coding
ENSBTAG00000037885	7	52169913	52172369	PCDHB1	protocadherin beta 1	protein_coding
ENSBTAG00000053160	7	52210138	52225922			protein_coding
ENSBTAG00000049493	7	52225228	52404283			protein_coding
ENSBTAG00000030474	7	52258295	52341360			protein_coding
ENSBTAG00000050840	7	52317358	52352399			protein_coding
ENSBTAG00000053427	7	55092078	55095697			protein_coding
ENSBTAG00000005667	8	57835669	57838652			protein_coding
ENSBTAG00000012809	8	59245071	59267220	PHF24	PHD finger protein 24	protein_coding
ENSBTAG00000018318	8	59277670	59286526	DNAJB5	DnaJ heat shock protein family (Hsp40) member B5	protein_coding
ENSBTAG00000051343	8	59314013	59318133	C8H9orf131	chromosome 8 C9orf131 homolog	protein_coding
ENSBTAG00000015000	8	59321791	59336523	VCP	valosin containing protein	protein_coding
ENSBTAG00000015005	8	59337760	59343676	FANCG	FA complementation group G	protein_coding
ENSBTAG00000044135	8	59345169	59351847	PIGO	phosphatidylinositol glycan anchor biosynthesis class O	protein_coding
ENSBTAG00000011388	8	59358080	59361681	STOML2	stomatin like 2	protein_coding
ENSBTAG00000011394	8	59362241	59373813	ATOSB	atos homolog B	protein_coding
ENSBTAG00000011397	8	59373966	59599764	UNC13B	unc-13 homolog B	protein_coding
ENSBTAG00000011402	8	59637289	59710590			protein_coding
ENSBTAG00000000575	8	104208978	104311676	TNC	tenascin C	protein_coding
ENSBTAG00000001257	8	78856517	79055459	AGTPBP1	ATP/GTP binding carboxypeptidase 1	protein_coding
ENSBTAG00000001016	8	79167865	79255810	NAA35	N-alpha-acetyltransferase 35, NatC auxiliary subunit	protein_coding
ENSBTAG00000020482	9	49096929	49429819	ASCC3	activating signal cointegrator 1 complex subunit 3	protein_coding
ENSBTAG00000019139	9	576865	655879	PHF3	PHD finger protein 3	protein_coding
ENSBTAG00000050873	9	889605	890225			protein_coding
ENSBTAG00000047600	9	33364608	33480511	ROS1	ROS proto-onco 1, receptor tyrosine kinase	protein_coding
ENSBTAG00000046282	9	33499497	33507315	VGLL2	vestigial like family member 2	protein_coding
ENSBTAG00000011851	9	38628871	38780948	FYN	FYN proto-onco, Src family tyrosine kinase	protein_coding
ENSBTAG00000008600	9	38820071	38864690	TRAF3IP2	TRAF3 interacting protein 2	protein_coding
ENSBTAG00000010760	9	38930441	39108208	REV3L	REV3 like, DNA directed polymerase zeta catalytic subunit	protein_coding
ENSBTAG00000016584	9	39325007	39373157	RPF2	ribosome production factor 2 homolog	protein_coding
ENSBTAG00000003342	9	39424555	39477476	AMD1	adenosylmethionine decarboxylase 1	protein_coding
ENSBTAG00000007288	9	39477920	39644633	CDK19	cyclin dependent kinase 19	protein_coding

## Sheet: Table S5
Table S5: Positively selected genes identified by Pi ratio method
Gene stable ID	BTA	Gene start (bp)	Gene end (bp)	Gene name	Gene description	Gene type
ENSBTAG00000049102	1	157958300	157977304			protein_coding
ENSBTAG00000012023	1	157996922	158004891	GPX5	glutathione peroxidase 5	protein_coding
ENSBTAG00000053325	1	158026832	158031903			protein_coding
ENSBTAG00000049601	1	158063320	158064264	OR2B28	olfactory receptor family 2 subfamily B member 28	protein_coding
ENSBTAG00000037965	1	158075340	158077174	ZSCAN23	zinc finger and SCAN domain containing 23	protein_coding
ENSBTAG00000012867	1	158215919	158228038	TXLNA	taxilin alpha	protein_coding
ENSBTAG00000002896	1	158238278	158293060	KPNA6	karyopherin subunit alpha 6	protein_coding
ENSBTAG00000005769	1	136814837	136869560	NPHP3	nephrocystin 3	protein_coding
ENSBTAG00000004495	1	136872755	136905496	UBA5	ubiquitin like modifier activating enzyme 5	protein_coding
ENSBTAG00000031010	1	136905776	137025947	ACAD11	acyl-CoA dehydrogenase family member 11	protein_coding
ENSBTAG00000019577	1	136981306	136983324	ACKR4	atypical chemokine receptor 4	protein_coding
ENSBTAG00000013602	1	139238832	139362519	BRWD1	bromodomain and WD repeat domain containing 1	protein_coding
ENSBTAG00000018768	1	139406045	139412414	HMGN1	high mobility group nucleosome binding domain 1	protein_coding
ENSBTAG00000023106	1	139422600	139432042			protein_coding
ENSBTAG00000013629	1	139443100	139458044	GET1	guided entry of tail-anchored proteins factor 1	protein_coding
ENSBTAG00000030993	1	139470703	139512432	LCA5L	lebercilin LCA5 like	protein_coding
ENSBTAG00000001693	10	36938808	36955679	RPAP1	RNA polymerase II associated protein 1	protein_coding
ENSBTAG00000001694	10	36960794	36979416	TYRO3	TYRO3 protein tyrosine kinase	protein_coding
ENSBTAG00000053676	10	36997879	36998934			protein_coding
ENSBTAG00000015138	10	37075885	37166996	MGA	MAX dimerization protein MGA	protein_coding
ENSBTAG00000007433	10	18677351	19002748	MYO9A	myosin IXA	protein_coding
ENSBTAG00000052937	10	18952671	18960021			protein_coding
ENSBTAG00000017677	10	58646803	58684773	SCG3	secretogranin III	protein_coding
ENSBTAG00000050593	10	58718967	58720000			protein_coding
ENSBTAG00000000737	10	58738961	58904048	DMXL2	Dmx like 2	protein_coding
ENSBTAG00000002576	10	58951441	59006267	GLDN	gliomedin	protein_coding
ENSBTAG00000007734	11	14545698	14655844	MEMO1	mediator of cell motility 1	protein_coding
ENSBTAG00000009246	11	14665931	14678497	DPY30	dpy-30 histone methyltransferase complex regulatory subunit	protein_coding
ENSBTAG00000049576	11	14667203	14672231			protein_coding
ENSBTAG00000021694	11	14696392	14751826	SPAST	spastin	protein_coding
ENSBTAG00000053845	12	87175199	87216102			protein_coding
ENSBTAG00000013901	14	67893306	67960782	PTDSS1	phosphatidylserine synthase 1	protein_coding
ENSBTAG00000007302	14	82359771	82387445	SLC2A5	solute carrier family 2 (facilitated glucose/fructose transporter), member 5	protein_coding
ENSBTAG00000037684	14	52059	54730	OR5D70P	olfactory receptor family 5 subfamily D member 70, pseudo	protein_coding
ENSBTAG00000009061	15	38992000	39068406	FAR1	fatty acyl-CoA reductase 1	protein_coding
ENSBTAG00000014319	16	39259084	39909380	DNM3	dynamin 3	protein_coding
ENSBTAG00000024520	16	49204778	49211520	C16H1orf174	chromosome 16 C1orf174 homolog	protein_coding
ENSBTAG00000020015	16	49213732	49228876	DFFB	DNA fragmentation factor subunit beta	protein_coding
ENSBTAG00000020014	16	49231571	49266317	CEP104	centrosomal protein 104	protein_coding
ENSBTAG00000004738	16	49273661	49284772	LRRC47	leucine rich repeat containing 47	protein_coding
ENSBTAG00000045754	16	49286556	49290320	SMIM1	small integral membrane protein 1 (Vel blood group)	protein_coding
ENSBTAG00000054042	16	49291323	49298061			protein_coding
ENSBTAG00000046007	16	49303365	49306839	CCDC27	coiled-coil domain containing 27	protein_coding
ENSBTAG00000005812	16	49329176	49404364	TP73	tumor protein p73	protein_coding
ENSBTAG00000015859	16	49406150	49418212	WRAP73	WD repeat containing, antisense to TP73	protein_coding
ENSBTAG00000015857	16	49419764	49422765	TPRG1L	tumor protein p63 regulated 1 like	protein_coding
ENSBTAG00000020839	16	49436521	49536217	MEGF6	multiple EGF like domains 6	protein_coding
ENSBTAG00000009307	16	50442765	50452928	RER1	retention in endoplasmic reticulum sorting receptor 1	protein_coding
ENSBTAG00000009306	16	50453092	50502162	MORN1	MORN repeat containing 1	protein_coding
ENSBTAG00000038716	16	50517026	50569566	SKI	SKI proto-onco	protein_coding
ENSBTAG00000014136	16	50593827	50598411	FAAP20	Fanconi anemia core complex associated protein 20	protein_coding
ENSBTAG00000047676	17	73105784	73123446	PRODH	proline dehydrogenase (oxidase) 1	protein_coding
ENSBTAG00000047299	17	73123908	73128286	DGCR6L	DiGeorge syndrome critical region 6 like	protein_coding
ENSBTAG00000050485	17	73154741	73156786			protein_coding
ENSBTAG00000049878	17	73161266	73163028			protein_coding
ENSBTAG00000019857	17	13109682	13152070	OTUD4	OTU deubiquitinase 4	protein_coding
ENSBTAG00000019854	17	13156554	13187394	ABCE1	ATP binding cassette subfamily E member 1	protein_coding
ENSBTAG00000013326	17	13187215	13268352	ANAPC10	anaphase promoting complex subunit 10	protein_coding
ENSBTAG00000009824	17	29365401	29365658			protein_coding
ENSBTAG00000010843	17	29460086	29478965	PGRMC2	progesterone receptor membrane component 2	protein_coding
ENSBTAG00000054839	18	65801135	65805308			protein_coding
ENSBTAG00000049866	18	65811961	65813823			protein_coding
ENSBTAG00000021570	18	34900315	34908340	PLEKHG4	pleckstrin homology and RhoGEF domain containing G4	protein_coding
ENSBTAG00000032396	18	34909015	34936635	KCTD19	potassium channel tetramerization domain containing 19	protein_coding
ENSBTAG00000001838	18	34936769	34997794	LRRC36	leucine rich repeat containing 36	protein_coding
ENSBTAG00000046690	18	34981737	34982402			protein_coding
ENSBTAG00000019822	18	34997818	35005559	TPPP3	tubulin polymerization promoting protein family member 3	protein_coding
ENSBTAG00000018900	18	35196028	35207962	CARMIL2	capping protein regulator and myosin 1 linker 2	protein_coding
ENSBTAG00000018903	18	35207975	35214087	ACD	ACD shelterin complex subunit and telomerase recruitment factor	protein_coding
ENSBTAG00000023734	18	35214540	35216499	PARD6A	par-6 family cell polarity regulator alpha	protein_coding
ENSBTAG00000018904	18	35216700	35220143	ENKD1	enkurin domain containing 1	protein_coding
ENSBTAG00000018906	18	35220274	35222032	C18H16orf86	chromosome 18 C16orf86 homolog	protein_coding
ENSBTAG00000018908	18	35224968	35264273	GFOD2	glucose-fructose oxidoreductase domain containing 2	protein_coding
ENSBTAG00000032763	18	35270307	35327179	RANBP10	RAN binding protein 10	protein_coding
ENSBTAG00000006387	18	35326864	35338625	TSNAXIP1	translin associated factor X interacting protein 1	protein_coding
ENSBTAG00000006404	18	35338638	35344538	CENPT	centromere protein T	protein_coding
ENSBTAG00000006411	18	35349992	35353414	THAP11	THAP domain containing 11	protein_coding
ENSBTAG00000006414	18	35353692	35368781	NUTF2	nuclear transport factor 2	protein_coding
ENSBTAG00000006417	18	35370766	35381914	EDC4	enhancer of mRNA decapping 4	protein_coding
ENSBTAG00000053192	18	35382284	35383598	NRN1L	neuritin 1 like	protein_coding
ENSBTAG00000018037	18	35388066	35413319	PSKH1	protein serine kinase H1	protein_coding
ENSBTAG00000018040	18	35417757	35421332	PSMB10	proteasome 20S subunit beta 10	protein_coding
ENSBTAG00000018043	18	35421770	35425011	LCAT	lecithin-cholesterol acyltransferase	protein_coding
ENSBTAG00000018045	18	35425222	35447046	SLC12A4	solute carrier family 12 member 4	protein_coding
ENSBTAG00000002824	18	35453707	35457746	DPEP3	dipeptidase 3	protein_coding
ENSBTAG00000039426	18	35460791	35466415	DPEP2	dipeptidase 2	protein_coding
ENSBTAG00000004290	18	35478077	35479909	DDX28	DEAD-box helicase 28	protein_coding
ENSBTAG00000014644	18	35479960	35512004	DUS2	dihydrouridine synthase 2	protein_coding
ENSBTAG00000004368	18	35517797	35609581	NFATC3	nuclear factor of activated T cells 3	protein_coding
ENSBTAG00000007512	18	35623806	35638385	PLA2G15	phospholipase A2 group XV	protein_coding
ENSBTAG00000012112	18	35641249	35670751	SLC7A6	solute carrier family 7 member 6	protein_coding
ENSBTAG00000009636	18	35672589	35680832	SLC7A6OS	solute carrier family 7 member 6 opposite strand	protein_coding
ENSBTAG00000009638	18	35680939	35721145	PRMT7	protein arginine methyltransferase 7	protein_coding
ENSBTAG00000009639	18	35723889	35805738	SMPD3	sphingomyelin phosphodiesterase 3	protein_coding
ENSBTAG00000019853	19	48732717	48876849	SMURF2	SMAD specific E3 ubiquitin protein ligase 2	protein_coding
ENSBTAG00000008371	19	39742501	39842783	FBXL20	F-box and leucine rich repeat protein 20	protein_coding
ENSBTAG00000013236	19	39843840	39867840	MED1	mediator complex subunit 1	protein_coding
ENSBTAG00000013238	19	39878982	39929778	CDK12	cyclin dependent kinase 12	protein_coding
ENSBTAG00000021468	19	40334163	40360183	MED24	mediator complex subunit 24	protein_coding
ENSBTAG00000010745	19	40366052	40391256	THRA	thyroid hormone receptor alpha	protein_coding
ENSBTAG00000012178	19	40389125	40397513	NR1D1	nuclear receptor subfamily 1 group D member 1	protein_coding
ENSBTAG00000010375	19	40417962	40428347	MSL1	MSL complex subunit 1	protein_coding
ENSBTAG00000006250	19	40432365	40455099	CASC3	CASC3 exon junction complex subunit	protein_coding
ENSBTAG00000015232	19	40458896	40472295	RAPGEFL1	Rap guanine nucleotide exchange factor like 1	protein_coding
ENSBTAG00000038126	19	40490708	40526914	WIPF2	WAS/WASL interacting protein family member 2	protein_coding
ENSBTAG00000033562	19	13301089	13307764	LHX1	LIM homeobox 1	protein_coding
ENSBTAG00000021927	19	13312212	13420345	AATF	apoptosis antagonizing transcription factor	protein_coding
ENSBTAG00000017567	19	13441162	13726679	ACACA	acetyl-CoA carboxylase alpha	protein_coding
ENSBTAG00000025242	19	13692001	13704939	C19H17orf78	chromosome 19 C17orf78 homolog	protein_coding
ENSBTAG00000014677	19	13726527	13772700	TADA2A	transcriptional adaptor 2A	protein_coding
ENSBTAG00000010279	19	13783243	13808854	DUSP14	dual specificity phosphatase 14	protein_coding
ENSBTAG00000038316	19	44191849	44284815	GPATCH8	G-patch domain containing 8	protein_coding
ENSBTAG00000002018	19	27014948	27020485	EIF5A	eukaryotic translation initiation factor 5A	protein_coding
ENSBTAG00000010513	19	27020759	27024021	GPS2	G protein pathway suppressor 2	protein_coding
ENSBTAG00000010519	19	27023548	27035375	NEURL4	neuralized E3 ubiquitin protein ligase 4	protein_coding
ENSBTAG00000045892	19	27036503	27039629			protein_coding
ENSBTAG00000010532	19	27038891	27055354	KCTD11	potassium channel tetramerization domain containing 11	protein_coding
ENSBTAG00000052395	19	27055563	27056888	TMEM95	transmembrane protein 95	protein_coding
ENSBTAG00000017739	19	27065301	27073018	TNK1	tyrosine kinase non receptor 1	protein_coding
ENSBTAG00000017747	19	27073600	27078136	PLSCR3	phospholipid scramblase 3	protein_coding
ENSBTAG00000031752	19	27081979	27083126	TMEM256	transmembrane protein 256	protein_coding
ENSBTAG00000020252	19	27087314	27098969	NLGN2	neuroligin 2	protein_coding
ENSBTAG00000020253	19	27099426	27100767	SPEM1	spermatid maturation 1	protein_coding
ENSBTAG00000000131	19	27296635	27304659	SENP3	SUMO specific peptidase 3	protein_coding
ENSBTAG00000000132	19	27305005	27311552	EIF4A1	eukaryotic translation initiation factor 4A1	protein_coding
ENSBTAG00000000133	19	27312058	27314128	CD68	CD68 molecule	protein_coding
ENSBTAG00000000134	19	27315837	27319239	MPDU1	mannose-P-dolichol utilization defect 1	protein_coding
ENSBTAG00000005461	19	27319235	27321042	SOX15	SRY-box transcription factor 15	protein_coding
ENSBTAG00000005462	19	27322295	27335891	FXR2	FMR1 autosomal homolog 2	protein_coding
ENSBTAG00000004222	19	27344313	27345970	SAT2	spermidine/spermine N1-acetyltransferase family member 2	protein_coding
ENSBTAG00000004226	19	27346147	27350672	SHBG	sex hormone binding globulin	protein_coding
ENSBTAG00000013680	19	27364091	27369121	ATP1B2	ATPase Na+/K+ transporting subunit beta 2	protein_coding
ENSBTAG00000001069	19	27376072	27388416	TP53	tumor protein p53	protein_coding
ENSBTAG00000001071	19	27388364	27401531	WRAP53	WD repeat containing antisense to TP53	protein_coding
ENSBTAG00000052025	19	27403079	27409148	EFNB3	ephrin B3	protein_coding
ENSBTAG00000008605	19	27416681	27523393	DNAH2	dynein axonemal heavy chain 2	protein_coding
ENSBTAG00000048062	19	27535830	27545702	KDM6B	lysine demethylase 6B	protein_coding
ENSBTAG00000014693	19	27545899	27546951	TMEM88	transmembrane protein 88	protein_coding
ENSBTAG00000014695	19	27546606	27548927	NAA38	N-alpha-acetyltransferase 38, NatC auxiliary subunit	protein_coding
ENSBTAG00000051958	19	27548918	27552991	CYB5D1	cytochrome b5 domain containing 1	protein_coding
ENSBTAG00000014377	19	27570592	27594543	CHD3	chromodomain helicase DNA binding protein 3	protein_coding
ENSBTAG00000051381	19	27596609	27598288	RNF227	ring finger protein 227	protein_coding
ENSBTAG00000050695	2	70328702	70328896			protein_coding
ENSBTAG00000049402	2	90739349	90765594	SUMO1	small ubiquitin like modifier 1	protein_coding
ENSBTAG00000005517	2	90787057	90810889	NOP58	NOP58 ribonucleoprotein	protein_coding
ENSBTAG00000006420	2	90864689	91017391	BMPR2	bone morphotic protein receptor type 2	protein_coding
ENSBTAG00000047700	20	71943352	71965884			protein_coding
ENSBTAG00000047632	20	71944313	71950871			protein_coding
ENSBTAG00000024311	21	33006835	33008153			protein_coding
ENSBTAG00000008017	21	58086363	58328508	UNC79	unc-79 homolog, NALCN channel complex subunit	protein_coding
ENSBTAG00000015880	21	58353457	58412116	PRIMA1	proline rich membrane anchor 1	protein_coding
ENSBTAG00000021452	22	10591437	10687507	TRANK1	tetratricopeptide repeat and ankyrin repeat containing 1	protein_coding
ENSBTAG00000039727	22	10736674	10752208	DCLK3	doublecortin like kinase 3	protein_coding
ENSBTAG00000016563	22	10776195	10886175	GOLGA4	golgin A4	protein_coding
ENSBTAG00000016566	22	10908546	11272063	ITGA9	integrin subunit alpha 9 [	protein_coding
ENSBTAG00000018283	22	11581703	11607351	ACAA1	acetyl-CoA acyltransferase 1	protein_coding
ENSBTAG00000000981	22	50854957	50859766	KLHDC8B	kelch domain containing 8B	protein_coding
ENSBTAG00000013932	22	50863214	50866898	CCDC71	coiled-coil domain containing 71	protein_coding
ENSBTAG00000055290	22	50867110	50882602			protein_coding
ENSBTAG00000022635	22	50883645	50897890	LAMB2	laminin, beta 2 (laminin S)	protein_coding
ENSBTAG00000006679	22	31617620	31843533	MITF	melanocyte inducing transcription factor	protein_coding
ENSBTAG00000018921	22	50899782	50909096	USP19	ubiquitin specific peptidase 19	protein_coding
ENSBTAG00000018928	22	50911689	50919173	QARS1	glutaminyl-tRNA synthetase 1	protein_coding
ENSBTAG00000018924	22	50920376	50962568	QRICH1	glutamine rich 1	protein_coding
ENSBTAG00000031837	22	50962854	50967685	IMPDH2	inosine monophosphate dehydrogenase 2	protein_coding
ENSBTAG00000018918	22	50968509	50969630	NDUFAF3	NADH:ubiquinone oxidoreductase complex assembly factor 3	protein_coding
ENSBTAG00000018913	22	50972627	50975586	DALRD3	DALR anticodon binding domain containing 3	protein_coding
ENSBTAG00000018910	22	50975112	50983657	WDR6	WD repeat domain 6	protein_coding
ENSBTAG00000005490	22	50983772	50997485	P4HTM	prolyl 4-hydroxylase, transmembrane	protein_coding
ENSBTAG00000019041	22	32966389	33471943	TAFA1	TAFA chemokine like family member 1	protein_coding
ENSBTAG00000048492	22	32981125	33061928			protein_coding
ENSBTAG00000009541	22	33859633	34134874	SUCLG2	succinate-CoA ligase GDP-forming subunit beta	protein_coding
ENSBTAG00000052363	24	62291431	62311996			protein_coding
ENSBTAG00000002474	25	40984697	41222673	MAD1L1	mitotic arrest deficient 1 like 1	protein_coding
ENSBTAG00000030757	25	41262535	41265185	ELFN1	extracellular leucine rich repeat and fibronectin type III domain containing 1	protein_coding
ENSBTAG00000022808	26	38953563	39017643	CACUL1	CDK2 associated cullin domain 1	protein_coding
ENSBTAG00000054019	29	283738	304428			protein_coding
ENSBTAG00000046335	29	299133	300179			protein_coding
ENSBTAG00000004334	3	9324285	9350657	NCSTN	nicastrin	protein_coding
ENSBTAG00000004333	3	9350633	9394688	COPA	COPI coat complex subunit alpha	protein_coding
ENSBTAG00000007537	3	9399899	9405346	PEX19	peroxisomal biosis factor 19	protein_coding
ENSBTAG00000020966	3	33360536	33370572	ALX3	ALX homeobox 3	protein_coding
ENSBTAG00000020964	3	33374163	33393926	STRIP1	striatin interacting protein 1	protein_coding
ENSBTAG00000018893	3	33403800	33444827	AHCYL1	adenosylhomocysteinase like 1	protein_coding
ENSBTAG00000000283	3	33488957	33509479	CSF1	colony stimulating factor 1	protein_coding
ENSBTAG00000053098	3	12902008	12991375			protein_coding
ENSBTAG00000018324	3	109752058	109872871	AGO3	argonaute RISC catalytic component 3	protein_coding
ENSBTAG00000012253	3	109877713	109914109	AGO1	argonaute RISC component 1	protein_coding
ENSBTAG00000015220	3	109947115	109977492	AGO4	argonaute RISC component 4	protein_coding
ENSBTAG00000018942	3	59398296	59456577	SSX2IP	SSX family member 2 interacting protein	protein_coding
ENSBTAG00000005782	3	59509795	59524072	CTBS	chitobiase	protein_coding
ENSBTAG00000020010	3	59526632	59586510	SPATA1	spermatosis associated 1	protein_coding
ENSBTAG00000008122	3	59591885	59600029	GNG5	G protein subunit gamma 5	protein_coding
ENSBTAG00000008118	3	59600699	59617167	RPF1	ribosome production factor 1 homolog	protein_coding
ENSBTAG00000024255	3	59636716	59736408	UOX	urate oxidase	protein_coding
ENSBTAG00000004380	5	56997911	57009477	STAT2	signal transducer and activator of transcription 2	protein_coding
ENSBTAG00000004378	5	57009388	57011422	IL23A	interleukin 23 subunit alpha	protein_coding
ENSBTAG00000004376	5	57015019	57028863	PAN2	poly(A) specific ribonuclease subunit PAN2	protein_coding
ENSBTAG00000004374	5	57031093	57034101	CNPY2	canopy FGF signaling regulator 2	protein_coding
ENSBTAG00000004371	5	57042171	57065001	CS	citrate synthase	protein_coding
ENSBTAG00000004367	5	57065720	57069211	COQ10A	coenzyme Q10A	protein_coding
ENSBTAG00000011762	5	57074995	57086731	ANKRD52	ankyrin repeat domain 52	protein_coding
ENSBTAG00000052361	5	57090764	57091294			protein_coding
ENSBTAG00000002799	5	57091706	57097226	SLC39A5	solute carrier family 39 member 5	protein_coding
ENSBTAG00000002798	5	57097196	57103340	NABP2	nucleic acid binding protein 2	protein_coding
ENSBTAG00000026754	5	57103613	57130431	RNF41	ring finger protein 41	protein_coding
ENSBTAG00000014697	5	57140987	57161786	SMARCC2	SWI/SNF related, matrix associated, actin dependent regulator of chromatin subfamily c member 2	protein_coding
ENSBTAG00000010799	5	57161869	57164985	MYL6	myosin light chain 6	protein_coding
ENSBTAG00000031217	5	57165321	57168025	MYL6B	myosin light chain 6B	protein_coding
ENSBTAG00000009543	5	57179946	57194004	ESYT1	extended synaptotagmin 1	protein_coding
ENSBTAG00000009542	5	57197914	57205232	ZC3H10	zinc finger CCCH-type containing 10	protein_coding
ENSBTAG00000010451	5	57208094	57214801	PA2G4	proliferation-associated 2G4	protein_coding
ENSBTAG00000010444	5	57215784	57236737	ERBB3	erb-b2 receptor tyrosine kinase 3 [	protein_coding
ENSBTAG00000003304	5	25977799	25980483	HOXC4	homeobox C4	protein_coding
ENSBTAG00000009634	5	25997501	26000142	HOXC5	homeobox C5	protein_coding
ENSBTAG00000009238	5	26002104	26016051	HOXC6	homeobox C6	protein_coding
ENSBTAG00000012149	5	26020286	26023408	HOXC8	homeobox C8	protein_coding
ENSBTAG00000005606	5	26029920	26032423	HOXC9	homeobox C9	protein_coding
ENSBTAG00000003278	5	26042341	26047427	HOXC10	homeobox C10	protein_coding
ENSBTAG00000006879	5	26057080	26059552	HOXC11	homeobox C11	protein_coding
ENSBTAG00000000924	5	26076092	26077683	HOXC12	homeobox C12	protein_coding
ENSBTAG00000000923	5	26085798	26093573	HOXC13	homeobox C13	protein_coding
ENSBTAG00000021339	5	28054725	28174539	SCN8A	sodium voltage-gated channel alpha subunit 8	protein_coding
ENSBTAG00000002127	5	69672951	69713610	TCP11L2	t-complex 11 like 2	protein_coding
ENSBTAG00000004781	5	69721989	69837859	POLR3B	RNA polymerase III subunit B 2	protein_coding
ENSBTAG00000020638	5	71388890	71459269	TIMP3	TIMP metallopeptidase inhibitor 3	protein_coding
ENSBTAG00000050644	5	71461978	71612550			protein_coding
ENSBTAG00000049386	5	55853206	55853442			protein_coding
ENSBTAG00000004494	5	55856907	55863814	B4GALNT1	beta-1,4-N-acetyl-galactosaminyltransferase 1	protein_coding
ENSBTAG00000023289	5	55863909	55870734	SLC26A10	solute carrier family 26 member 10	protein_coding
ENSBTAG00000018003	5	55872512	55879740	ARHGEF25	Rho guanine nucleotide exchange factor 25	protein_coding
ENSBTAG00000018002	5	55880132	55885193	DTX3	deltex E3 ubiquitin ligase 3	protein_coding
ENSBTAG00000003942	5	55886481	55898381	PIP4K2C	phosphatidylinositol-5-phosphate 4-kinase type 2 gamma	protein_coding
ENSBTAG00000051574	5	55900690	55902019			protein_coding
ENSBTAG00000021336	5	55902461	55931562	KIF5A	kinesin family member 5A	protein_coding
ENSBTAG00000051593	5	55905833	55915193			protein_coding
ENSBTAG00000010624	5	55932944	55946889	DCTN2	dynactin subunit 2	protein_coding
ENSBTAG00000010616	5	55947935	55953054	MBD6	methyl-CpG binding domain protein 6	protein_coding
ENSBTAG00000031544	5	55955676	55960509	DDIT3	DNA damage inducible transcript 3	protein_coding
ENSBTAG00000018405	5	55960451	55988093	MARS1	methionyl-tRNA synthetase 1	protein_coding
ENSBTAG00000018403	5	55984863	55992412	ARHGAP9	Rho GTPase activating protein 9	protein_coding
ENSBTAG00000006631	5	55992686	56003064	GLI1	GLI family zinc finger 1	protein_coding
ENSBTAG00000006599	5	56005014	56006928	INHBE	inhibin subunit beta E 1	protein_coding
ENSBTAG00000019084	5	56011447	56022178	INHBC	inhibin subunit beta C 4	protein_coding
ENSBTAG00000016198	5	112282183	112344853	EP300	E1A binding protein p300	protein_coding
ENSBTAG00000019290	5	113686864	113804112	PACSIN2	protein kinase C and casein kinase 2	protein_coding
ENSBTAG00000005108	6	39779895	40182890	SLIT2	slit guidance ligand 2	protein_coding
ENSBTAG00000002348	6	86381836	86809131	SLC4A4	solute carrier family 4 member 4	protein_coding
ENSBTAG00000048001	6	32360	34138			protein_coding
ENSBTAG00000053871	6	122360	147131	APELA	apelin receptor early endogenous ligand 6	protein_coding
ENSBTAG00000006607	7	75115945	75123209	CCNG1	cyclin G1	protein_coding
ENSBTAG00000014772	7	75130784	75137127	NUDCD2	NudC domain containing 2	protein_coding
ENSBTAG00000014773	7	75137017	75170625	HMMR	hyaluronan mediated motility receptor 3	protein_coding
ENSBTAG00000012350	7	75187453	75202949	MAT2B	methionine adenosyltransferase 2B	protein_coding
ENSBTAG00000051872	7	75200529	75201578			protein_coding
ENSBTAG00000014898	7	38332119	38352118	HK3	hexokinase 3	protein_coding
ENSBTAG00000001707	7	38357664	38496216	UIMC1	ubiquitin interaction motif containing 1	protein_coding
ENSBTAG00000051864	7	41773074	41774030	OR2L2B	olfactory receptor family 2 subfamily L member 2B	protein_coding
ENSBTAG00000049479	7	41791167	41792105	OR2L2C	olfactory receptor family 2 subfamily L member 2C	protein_coding
ENSBTAG00000047578	7	44101470	44119960	ONECUT3	one cut homeobox 3	protein_coding
ENSBTAG00000020229	7	44124692	44145536	ATP8B3	ATPase phospholipid transporting 8B3	protein_coding
ENSBTAG00000020232	7	44150051	44169237	REXO1	RNA exonuclease 1 homolog 2	protein_coding
ENSBTAG00000038055	7	44173869	44182700	KLF16	KLF transcription factor 16	protein_coding
ENSBTAG00000025277	7	44190928	44199228	ABHD17A	abhydrolase domain containing 17A, depalmitoylase 4	protein_coding
ENSBTAG00000045762	7	44220150	44237062	SCAMP4	secretory carrier membrane protein 4	protein_coding
ENSBTAG00000016797	7	44243734	44268032	CSNK1G2	casein kinase 1 gamma 2	protein_coding
ENSBTAG00000016108	7	44280997	44302294	BTBD2	BTB domain containing 2	protein_coding
ENSBTAG00000018926	7	44453424	44454339	LEAP2	liver enriched antimicrobial peptide 2	protein_coding
ENSBTAG00000009482	7	44460187	44540470	AFF4	ALF transcription elongation factor 4	protein_coding
ENSBTAG00000030616	7	44567086	44580862	ZCCHC10	zinc finger CCHC-type containing 10	protein_coding
ENSBTAG00000015683	7	44607161	44661126	HSPA4	heat shock protein family A (Hsp70) member 4	protein_coding
ENSBTAG00000018287	7	47265962	47309568	SLC25A48	solute carrier family 25 member 48	protein_coding
ENSBTAG00000018290	7	47325570	47328407	IL9	interleukin 9	protein_coding
ENSBTAG00000025182	7	47371699	47390345	FBXL21	F-box and leucine rich repeat protein 21	protein_coding
ENSBTAG00000001247	7	47392302	47404408	LECT2	leukocyte cell derived chemotaxin 2	protein_coding
ENSBTAG00000053122	7	99820	101828			protein_coding
ENSBTAG00000051286	7	105678	107690			protein_coding
ENSBTAG00000049574	7	111545	113557			protein_coding
ENSBTAG00000050327	7	117412	119367			protein_coding
ENSBTAG00000005288	7	49676538	49695901	GFRA3	GDNF family receptor alpha 3	protein_coding
ENSBTAG00000005293	7	49701226	49731890	CDC25C	cell division cycle 25C 2	protein_coding
ENSBTAG00000048053	7	49732269	49736500	SLBP2	oocyte-specific histone RNA stem-loop-binding protein 2-like 2	protein_coding
ENSBTAG00000030529	7	49736828	49746610	FAM53C	family with sequence similarity 53 member C 3	protein_coding
ENSBTAG00000010063	7	49749644	49805938	KDM3B	lysine demethylase 3B	protein_coding
ENSBTAG00000010068	7	49808753	49814912	REEP2	receptor accessory protein 2	protein_coding
ENSBTAG00000010069	7	49825961	49830306	EGR1	early growth response 1	protein_coding
ENSBTAG00000011415	7	49858047	49886144	ETF1	eukaryotic translation termination factor 1	protein_coding
ENSBTAG00000052249	7	49866374	49869645			protein_coding
ENSBTAG00000011419	7	49894161	49909804	HSPA9	heat shock protein family A (Hsp70) member 9	protein_coding
ENSBTAG00000014182	7	49921360	50255751	CTNNA1	catenin alpha 1	protein_coding
ENSBTAG00000004415	7	50070571	50075962			protein_coding
ENSBTAG00000014192	7	50189492	50193541	LRRTM2	leucine rich repeat transmembrane neuronal 2	protein_coding
ENSBTAG00000033747	7	50264021	50520479	SIL1	SIL1 nucleotide exchange factor 1	protein_coding
ENSBTAG00000006756	7	50593615	50620401	MATR3	matrin 3	protein_coding
ENSBTAG00000008224	7	50628259	50645911	PAIP2	poly(A) binding protein interacting protein 2	protein_coding
ENSBTAG00000010798	7	50647652	50660051	SLC23A1	solute carrier family 23 member 1	protein_coding
ENSBTAG00000038337	7	50661348	50663428	MZB1	marginal zone B and B1 cell specific protein 1	protein_coding
ENSBTAG00000030520	7	50662953	50669077	PROB1	proline rich basic protein 1	protein_coding
ENSBTAG00000017957	7	50670564	50675970	SPATA24	spermatosis associated 24	protein_coding
ENSBTAG00000002286	7	50680729	50712129	DNAJC18	DnaJ heat shock protein family (Hsp40) member C18	protein_coding
ENSBTAG00000030518	7	50720267	50729286	ECSCR	endothelial cell surface expressed chemotaxis and apoptosis regulator	protein_coding
ENSBTAG00000030517	7	50730802	50732591	SMIM33	small integral membrane protein 33	protein_coding
ENSBTAG00000002296	7	50736654	50743097	STING1	stimulator of interferon response cGAMP interactor 1	protein_coding
ENSBTAG00000004161	7	50789407	50831986	UBE2D2	ubiquitin conjugating enzyme E2 D2	protein_coding
ENSBTAG00000003986	7	50878379	50886363	CXXC5	CXXC finger protein 5	protein_coding
ENSBTAG00000000238	7	50988391	51027492	PSD2	pleckstrin and Sec7 domain containing 2	protein_coding
ENSBTAG00000010689	7	51031920	51226063	NRG2	neuregulin 2	protein_coding
ENSBTAG00000051779	7	51435093	51510425	PFDN1	prefoldin subunit 1	protein_coding
ENSBTAG00000021766	7	51533600	51544783	HBEGF	heparin binding EGF like growth factor	protein_coding
ENSBTAG00000021775	7	51558951	51572952	SLC4A9	solute carrier family 4 member 9	protein_coding
ENSBTAG00000053546	7	52009933	52103881	PCDHAC2	protocadherin alpha subfamily C, 2	protein_coding
ENSBTAG00000037885	7	52169913	52172369	PCDHB1	protocadherin beta 1	protein_coding
ENSBTAG00000053160	7	52210138	52225922			protein_coding
ENSBTAG00000049493	7	52225228	52404283			protein_coding
ENSBTAG00000053427	7	55092078	55095697			protein_coding
ENSBTAG00000012809	8	59245071	59267220	PHF24	PHD finger protein 24	protein_coding
ENSBTAG00000018318	8	59277670	59286526	DNAJB5	DnaJ heat shock protein family (Hsp40) member B5	protein_coding
ENSBTAG00000051343	8	59314013	59318133	C8H9orf131	chromosome 8 C9orf131 homolog 3	protein_coding
ENSBTAG00000015000	8	59321791	59336523	VCP	valosin containing protein 1	protein_coding
ENSBTAG00000015005	8	59337760	59343676	FANCG	FA complementation group G	protein_coding
ENSBTAG00000044135	8	59345169	59351847	PIGO	phosphatidylinositol glycan anchor biosynthesis class O 3	protein_coding
ENSBTAG00000011388	8	59358080	59361681	STOML2	stomatin like 2	protein_coding
ENSBTAG00000011394	8	59362241	59373813	ATOSB	atos homolog B	protein_coding
ENSBTAG00000011397	8	59373966	59599764	UNC13B	unc-13 homolog B	protein_coding
ENSBTAG00000011402	8	59637289	59710590			protein_coding
ENSBTAG00000000575	8	104208978	104311676	TNC	tenascin C	protein_coding
ENSBTAG00000003124	8	244184	374863	MFSD14B	major facilitator superfamily domain containing 14B	protein_coding
ENSBTAG00000053235	8	363856	365358			protein_coding
ENSBTAG00000001016	8	79167865	79255810	NAA35	N-alpha-acetyltransferase 35, NatC auxiliary subunit 1	protein_coding
ENSBTAG00000016967	9	62336702	62417666	RARS2	arginyl-tRNA synthetase 2, mitochondrial 2	protein_coding
ENSBTAG00000014057	9	62413961	62445501	SLC35A1	solute carrier family 35 member A1	protein_coding
ENSBTAG00000019139	9	576865	655879	PHF3	PHD finger protein 3	protein_coding
ENSBTAG00000010760	9	38930441	39108208	REV3L	REV3 like, DNA directed polymerase zeta catalytic subunit 2	protein_coding
ENSBTAG00000016584	9	39325007	39373157	RPF2	ribosome production factor 2 homolog 1	protein_coding
ENSBTAG00000003342	9	39424555	39477476	AMD1	adenosylmethionine decarboxylase 1	protein_coding
ENSBTAG00000007288	9	39477920	39644633	CDK19	cyclin dependent kinase 19	protein_coding

## Sheet: Table S6
Table S6: Functional enrichment of genes identified by Fst, Hp and Pi ratio selection scan methods
Category	Term	Count	PValue	Genes	Fold Enrichment	Benjamini	FDR
GOTERM_MF_FAT	GO:1901363~heterocyclic compound binding	200	2.95805e-09	ENSBTAG00000016516, ENSBTAG00000009541, ENSBTAG00000009780, ENSBTAG00000007484, ENSBTAG00000007920, ENSBTAG00000008695, ENSBTAG00000009542, ENSBTAG00000004415, ENSBTAG00000001707, ENSBTAG00000031358, ENSBTAG00000016198, ENSBTAG00000054596, ENSBTAG00000012030, ENSBTAG00000018019, ENSBTAG00000016511, ENSBTAG00000015316, ENSBTAG00000013499, ENSBTAG00000017739, ENSBTAG00000020229, ENSBTAG00000009438,…	1.42672	2.13547e-06	2.07905e-06
GOTERM_MF_FAT	GO:0097159~organic cyclic compound binding	202	4.179e-09	ENSBTAG00000016516, ENSBTAG00000009541, ENSBTAG00000009780, ENSBTAG00000007484, ENSBTAG00000007920, ENSBTAG00000008695, ENSBTAG00000009542, ENSBTAG00000004415, ENSBTAG00000001707, ENSBTAG00000031358, ENSBTAG00000016198, ENSBTAG00000054596, ENSBTAG00000012030, ENSBTAG00000018019, ENSBTAG00000016511, ENSBTAG00000015316, ENSBTAG00000013499, ENSBTAG00000017739, ENSBTAG00000020229, ENSBTAG00000009438,…	1.41688	2.13547e-06	2.07905e-06
GOTERM_MF_FAT	GO:0043167~ion binding	182	1.5791e-05	ENSBTAG00000016516, ENSBTAG00000009541, ENSBTAG00000007484, ENSBTAG00000010532, ENSBTAG00000016997, ENSBTAG00000012558, ENSBTAG00000020735, ENSBTAG00000004376, ENSBTAG00000050948, ENSBTAG00000008734, ENSBTAG00000007920, ENSBTAG00000021023, ENSBTAG00000009542, ENSBTAG00000004495, ENSBTAG00000022751, ENSBTAG00000009543, ENSBTAG00000007922, ENSBTAG00000001029, ENSBTAG00000004415, ENSBTAG00000005108,…	1.30678	0.00311197	0.00302975
GOTERM_MF_FAT	GO:0003676~nucleic acid binding	126	1.73028e-05	ENSBTAG00000009780, ENSBTAG00000020735, ENSBTAG00000013648, ENSBTAG00000004376, ENSBTAG00000026286, ENSBTAG00000005461, ENSBTAG00000005462, ENSBTAG00000008695, ENSBTAG00000009542, ENSBTAG00000006679, ENSBTAG00000048062, ENSBTAG00000001707, ENSBTAG00000016198, ENSBTAG00000018019, ENSBTAG00000016511, ENSBTAG00000015316, ENSBTAG00000004380, ENSBTAG00000013499, ENSBTAG00000040334, ENSBTAG00000003332,…	1.42147	0.00311197	0.00302975
GOTERM_MF_FAT	GO:0000166~nucleotide binding	85	1.82699e-05	ENSBTAG00000014898, ENSBTAG00000016516, ENSBTAG00000009541, ;, ENSBTAG00000007484, ENSBTAG00000004290, ENSBTAG00000020735, ENSBTAG00000007962, ENSBTAG00000007920, ENSBTAG00000007288, ENSBTAG00000000132, ENSBTAG00000002673, ENSBTAG00000026885, ENSBTAG00000004495, ENSBTAG00000031837, ENSBTAG00000003801, ENSBTAG00000031358, ENSBTAG00000054596, ENSBTAG00000012030, ENSBTAG00000014377, ENSBTAG000000167…	1.58232	0.00311197	0.00302975
GOTERM_MF_FAT	GO:1901265~nucleoside phosphate binding	85	1.82699e-05	ENSBTAG00000014898, ENSBTAG00000016516, ENSBTAG00000009541, ;, ENSBTAG00000007484, ENSBTAG00000004290, ENSBTAG00000020735, ENSBTAG00000007962, ENSBTAG00000007920, ENSBTAG00000007288, ENSBTAG00000000132, ENSBTAG00000002673, ENSBTAG00000026885, ENSBTAG00000004495, ENSBTAG00000031837, ENSBTAG00000003801, ENSBTAG00000031358, ENSBTAG00000054596, ENSBTAG00000012030, ENSBTAG00000014377, ENSBTAG000000167…	1.58232	0.00311197	0.00302975
GOTERM_MF_FAT	GO:0030554~adenyl nucleotide binding	64	3.41622e-05	ENSBTAG00000014898, ENSBTAG00000009541, ;, ENSBTAG00000004290, ENSBTAG00000020735, ENSBTAG00000007962, ENSBTAG00000007920, ENSBTAG00000007288, ENSBTAG00000000132, ENSBTAG00000002673, ENSBTAG00000026885, ENSBTAG00000004495, ENSBTAG00000012030, ENSBTAG00000014377, ENSBTAG00000016797, ENSBTAG00000017567, ENSBTAG00000016967, ENSBTAG00000011156, ENSBTAG00000011798, ENSBTAG00000017739, ENSBTAG000000202…	1.69895	0.00498768	0.00485592
GOTERM_MF_FAT	GO:0097367~carbohydrate derivative binding	85	4.61827e-05	ENSBTAG00000014898, ENSBTAG00000009541, ;, ENSBTAG00000010179, ENSBTAG00000016997, ENSBTAG00000004290, ENSBTAG00000020735, ENSBTAG00000007962, ENSBTAG00000007920, ENSBTAG00000007288, ENSBTAG00000000132, ENSBTAG00000002673, ENSBTAG00000026885, ENSBTAG00000005782, ENSBTAG00000004495, ENSBTAG00000000575, ENSBTAG00000005108, ENSBTAG00000054234, ENSBTAG00000012030, ENSBTAG00000014773, ENSBTAG000000143…	1.54213	0.0054534	0.00530933
GOTERM_MF_FAT	GO:0032559~adenyl ribonucleotide binding	63	5.22515e-05	ENSBTAG00000014898, ENSBTAG00000009541, ;, ENSBTAG00000004290, ENSBTAG00000020735, ENSBTAG00000007962, ENSBTAG00000007920, ENSBTAG00000007288, ENSBTAG00000000132, ENSBTAG00000002673, ENSBTAG00000026885, ENSBTAG00000004495, ENSBTAG00000012030, ENSBTAG00000014377, ENSBTAG00000016797, ENSBTAG00000017567, ENSBTAG00000016967, ENSBTAG00000011156, ENSBTAG00000011798, ENSBTAG00000017739, ENSBTAG000000202…	1.68399	0.0054534	0.00530933
GOTERM_MF_FAT	GO:0005524~ATP binding	62	5.40728e-05	ENSBTAG00000014898, ENSBTAG00000009541, ;, ENSBTAG00000004290, ENSBTAG00000020735, ENSBTAG00000007962, ENSBTAG00000007920, ENSBTAG00000007288, ENSBTAG00000000132, ENSBTAG00000002673, ENSBTAG00000026885, ENSBTAG00000004495, ENSBTAG00000012030, ENSBTAG00000014377, ENSBTAG00000016797, ENSBTAG00000017567, ENSBTAG00000016967, ENSBTAG00000011156, ENSBTAG00000011798, ENSBTAG00000017739, ENSBTAG000000202…	1.69006	0.0054534	0.00530933
GOTERM_MF_FAT	GO:0036094~small molecule binding	94	5.86961e-05	ENSBTAG00000014898, ENSBTAG00000016516, ENSBTAG00000009541, ;, ENSBTAG00000007484, ENSBTAG00000016997, ENSBTAG00000004290, ENSBTAG00000020735, ENSBTAG00000007962, ENSBTAG00000007920, ENSBTAG00000007288, ENSBTAG00000000132, ENSBTAG00000002673, ENSBTAG00000026885, ENSBTAG00000004495, ENSBTAG00000031837, ENSBTAG00000004415, ENSBTAG00000003801, ENSBTAG00000031358, ENSBTAG00000054596, ENSBTAG000000120…	1.48961	0.0054534	0.00530933
GOTERM_MF_FAT	GO:0003677~DNA binding	86	0.000100283	ENSBTAG00000009780, ENSBTAG00000037493, ENSBTAG00000020735, ENSBTAG00000013648, ENSBTAG00000006631, ENSBTAG00000010616, ENSBTAG00000020015, ENSBTAG00000026286, ENSBTAG00000047578, ENSBTAG00000005461, ENSBTAG00000008695, ENSBTAG00000002798, ENSBTAG00000031837, ENSBTAG00000001069, ENSBTAG00000006679, ENSBTAG00000025837, ENSBTAG00000003801, ENSBTAG00000054839, ENSBTAG00000006879, ENSBTAG00000048062,…	1.50301	0.00854073	0.0083151
GOTERM_MF_FAT	GO:0043168~anion binding	98	0.000509031	ENSBTAG00000016516, ENSBTAG00000009541, ENSBTAG00000007484, ENSBTAG00000016997, ENSBTAG00000020735, ENSBTAG00000050948, ENSBTAG00000007920, ENSBTAG00000004495, ENSBTAG00000009543, ENSBTAG00000004415, ENSBTAG00000005108, ENSBTAG00000012030, ENSBTAG00000017567, ENSBTAG00000017739, ENSBTAG00000020229, ENSBTAG00000009438, ENSBTAG00000002640, ENSBTAG00000001032, ENSBTAG00000046677, ENSBTAG00000017053,…	1.38971	0.0371593	0.0361776
GOTERM_MF_FAT	GO:0032553~ribonucleotide binding	69	0.00138927	ENSBTAG00000014898, ENSBTAG00000009541, ;, ENSBTAG00000004290, ENSBTAG00000020735, ENSBTAG00000007962, ENSBTAG00000007920, ENSBTAG00000007288, ENSBTAG00000000132, ENSBTAG00000002673, ENSBTAG00000026885, ENSBTAG00000004495, ENSBTAG00000012030, ENSBTAG00000014377, ENSBTAG00000016797, ENSBTAG00000017567, ENSBTAG00000050873, ENSBTAG00000016967, ENSBTAG00000011156, ENSBTAG00000011798, ENSBTAG000000177…	1.45592	0.0829099	0.0807195
GOTERM_MF_FAT	GO:0017076~purine nucleotide binding	69	0.00142061	ENSBTAG00000014898, ENSBTAG00000009541, ;, ENSBTAG00000004290, ENSBTAG00000020735, ENSBTAG00000007962, ENSBTAG00000007920, ENSBTAG00000007288, ENSBTAG00000000132, ENSBTAG00000002673, ENSBTAG00000026885, ENSBTAG00000004495, ENSBTAG00000012030, ENSBTAG00000014377, ENSBTAG00000016797, ENSBTAG00000017567, ENSBTAG00000050873, ENSBTAG00000016967, ENSBTAG00000011156, ENSBTAG00000011798, ENSBTAG000000177…	1.45433	0.0829099	0.0807195
GOTERM_MF_FAT	GO:0035639~purine ribonucleoside triphosphate binding	67	0.00165389	ENSBTAG00000014898, ENSBTAG00000009541, ;, ENSBTAG00000004290, ENSBTAG00000020735, ENSBTAG00000007962, ENSBTAG00000007920, ENSBTAG00000007288, ENSBTAG00000000132, ENSBTAG00000002673, ENSBTAG00000026885, ENSBTAG00000004495, ENSBTAG00000012030, ENSBTAG00000014377, ENSBTAG00000016797, ENSBTAG00000017567, ENSBTAG00000050873, ENSBTAG00000016967, ENSBTAG00000011156, ENSBTAG00000011798, ENSBTAG000000177…	1.45512	0.0829556	0.080764
GOTERM_MF_FAT	GO:0032555~purine ribonucleotide binding	68	0.00178574	ENSBTAG00000014898, ENSBTAG00000009541, ;, ENSBTAG00000004290, ENSBTAG00000020735, ENSBTAG00000007962, ENSBTAG00000007920, ENSBTAG00000007288, ENSBTAG00000000132, ENSBTAG00000002673, ENSBTAG00000026885, ENSBTAG00000004495, ENSBTAG00000012030, ENSBTAG00000014377, ENSBTAG00000016797, ENSBTAG00000017567, ENSBTAG00000050873, ENSBTAG00000016967, ENSBTAG00000011156, ENSBTAG00000011798, ENSBTAG000000177…	1.4459	0.0829556	0.080764
GOTERM_MF_FAT	GO:0016773~phosphotransferase activity, alcohol group as acceptor	30	0.00579103	ENSBTAG00000014898, ;, ENSBTAG00000016618, ENSBTAG00000020735, ENSBTAG00000005367, ENSBTAG00000007920, ENSBTAG00000007288, ENSBTAG00000008079, ENSBTAG00000003942, ENSBTAG00000018037, ENSBTAG00000017860, ENSBTAG00000016797, ENSBTAG00000013555, ENSBTAG00000011851, ENSBTAG00000013238, ENSBTAG00000016943, ENSBTAG00000010444, ENSBTAG00000039727, ENSBTAG00000011798, ENSBTAG00000017739, ENSBTAG000000094…	1.70922	0.164401	0.160058
GOTERM_MF_FAT	GO:0004672~protein kinase activity	25	0.0128059	;, ENSBTAG00000016618, ENSBTAG00000020735, ENSBTAG00000005367, ENSBTAG00000007288, ENSBTAG00000008079, ENSBTAG00000018037, ENSBTAG00000017860, ENSBTAG00000016797, ENSBTAG00000013555, ENSBTAG00000011851, ENSBTAG00000013238, ENSBTAG00000016943, ENSBTAG00000010444, ENSBTAG00000039727, ENSBTAG00000011798, ENSBTAG00000017739, ENSBTAG00000009438, ENSBTAG00000014927, ENSBTAG00000001694, ENSBTAG000000476…	1.70068	0.278461	0.271104
GOTERM_MF_FAT	GO:0016301~kinase activity	31	0.0153319	ENSBTAG00000014898, ;, ENSBTAG00000016618, ENSBTAG00000020735, ENSBTAG00000005367, ENSBTAG00000019290, ENSBTAG00000007920, ENSBTAG00000007288, ENSBTAG00000008079, ENSBTAG00000003942, ENSBTAG00000018037, ENSBTAG00000017860, ENSBTAG00000016797, ENSBTAG00000013555, ENSBTAG00000011851, ENSBTAG00000013238, ENSBTAG00000016943, ENSBTAG00000010444, ENSBTAG00000039727, ENSBTAG00000011798, ENSBTAG000000177…	1.56712	0.326441	0.317817
GOTERM_MF_FAT	GO:0004674~protein serine/threonine kinase activity	18	0.0304687	ENSBTAG00000013555, ;, ENSBTAG00000016943, ENSBTAG00000013238, ENSBTAG00000011798, ENSBTAG00000016618, ENSBTAG00000020735, ENSBTAG00000005367, ENSBTAG00000014927, ENSBTAG00000007288, ENSBTAG00000002640, ENSBTAG00000008079, ENSBTAG00000010906, ENSBTAG00000006420, ENSBTAG00000018037, ENSBTAG00000017860, ENSBTAG00000018404, ENSBTAG00000016797	1.74444	0.464762	0.452483
GOTERM_BP_FAT	GO:0008283~cell proliferation	74	3.94119e-06	;, ENSBTAG00000050948, ENSBTAG00000006631, ENSBTAG00000004378, ENSBTAG00000046649, ENSBTAG00000004334, ENSBTAG00000005461, ENSBTAG00000002474, ENSBTAG00000007927, ENSBTAG00000031837, ENSBTAG00000001069, ENSBTAG00000000575, ENSBTAG00000014051, ENSBTAG00000054234, ENSBTAG00000054596, ENSBTAG00000018019, ENSBTAG00000015316, ENSBTAG00000038337, ENSBTAG00000022808, ENSBTAG00000013499, ENSBTAG000000172…	1.72837	0.0206755	0.0206321
GOTERM_BP_FAT	GO:0042127~regulation of cell proliferation	65	8.06641e-06	;, ENSBTAG00000050948, ENSBTAG00000006631, ENSBTAG00000004378, ENSBTAG00000046649, ENSBTAG00000005461, ENSBTAG00000002474, ENSBTAG00000007927, ENSBTAG00000001069, ENSBTAG00000000575, ENSBTAG00000014051, ENSBTAG00000006679, ENSBTAG00000054234, ENSBTAG00000018019, ENSBTAG00000015316, ENSBTAG00000038337, ENSBTAG00000004380, ENSBTAG00000022808, ENSBTAG00000017218, ENSBTAG00000010069, ENSBTAG000000335…	1.77224	0.0211582	0.0211138
GOTERM_BP_FAT	GO:0008285~negative regulation of cell proliferation	27	0.00413376	;, ENSBTAG00000008232, ENSBTAG00000050948, ENSBTAG00000002474, ENSBTAG00000000510, ENSBTAG00000001069, ENSBTAG00000005766, ENSBTAG00000054234, ENSBTAG00000018910, ENSBTAG00000018019, ENSBTAG00000050377, ENSBTAG00000015366, ENSBTAG00000013236, ENSBTAG00000015711, ENSBTAG00000045727, ENSBTAG00000038716, ENSBTAG00000008567, ENSBTAG00000008421, ENSBTAG00000021211, ENSBTAG00000006420, ENSBTAG000000017…	1.81707	0.550955	0.5498
GOTERM_BP_FAT	GO:0008284~positive regulation of cell proliferation	32	0.0171064	;, ENSBTAG00000021766, ENSBTAG00000006631, ENSBTAG00000009249, ENSBTAG00000004378, ENSBTAG00000005461, ENSBTAG00000007927, ENSBTAG00000000575, ENSBTAG00000017860, ENSBTAG00000015316, ENSBTAG00000038337, ENSBTAG00000013236, ENSBTAG00000022808, ENSBTAG00000017218, ENSBTAG00000010069, ENSBTAG00000033562, ENSBTAG00000010444, ENSBTAG00000000283, ENSBTAG00000020645, ENSBTAG00000021874, ENSBTAG000000010…	1.54186	0.794425	0.792759
GOTERM_MF_FAT	GO:0043167~ion binding	182	1.5791e-05	ENSBTAG00000016516, ENSBTAG00000009541, ENSBTAG00000007484, ENSBTAG00000010532, ENSBTAG00000016997, ENSBTAG00000012558, ENSBTAG00000020735, ENSBTAG00000004376, ENSBTAG00000050948, ENSBTAG00000008734, ENSBTAG00000007920, ENSBTAG00000021023, ENSBTAG00000009542, ENSBTAG00000004495, ENSBTAG00000022751, ENSBTAG00000009543, ENSBTAG00000007922, ENSBTAG00000001029, ENSBTAG00000004415, ENSBTAG00000005108,…	1.30678	0.00311197	0.00302975
GOTERM_MF_FAT	GO:0043169~cation binding	106	0.0174212	ENSBTAG00000009541, ENSBTAG00000010532, ENSBTAG00000012558, ENSBTAG00000004376, ENSBTAG00000008734, ENSBTAG00000021023, ENSBTAG00000009542, ENSBTAG00000004495, ENSBTAG00000022751, ENSBTAG00000009543, ENSBTAG00000007922, ENSBTAG00000001029, ENSBTAG00000005108, ENSBTAG00000048062, ENSBTAG00000001707, ENSBTAG00000031358, ENSBTAG00000016198, ENSBTAG00000012030, ENSBTAG00000053546, ENSBTAG00000017567,…	1.22083	0.348944	0.339725
GOTERM_MF_FAT	GO:0046872~metal ion binding	103	0.0204787	ENSBTAG00000009541, ENSBTAG00000010532, ENSBTAG00000012558, ENSBTAG00000004376, ENSBTAG00000008734, ENSBTAG00000021023, ENSBTAG00000009542, ENSBTAG00000004495, ENSBTAG00000022751, ENSBTAG00000009543, ENSBTAG00000007922, ENSBTAG00000001029, ENSBTAG00000005108, ENSBTAG00000048062, ENSBTAG00000001707, ENSBTAG00000031358, ENSBTAG00000016198, ENSBTAG00000012030, ENSBTAG00000053546, ENSBTAG00000017567,…	1.21606	0.36471	0.355075
GOTERM_MF_FAT	GO:0003676~nucleic acid binding	126	1.73028e-05	ENSBTAG00000009780, ENSBTAG00000020735, ENSBTAG00000013648, ENSBTAG00000004376, ENSBTAG00000026286, ENSBTAG00000005461, ENSBTAG00000005462, ENSBTAG00000008695, ENSBTAG00000009542, ENSBTAG00000006679, ENSBTAG00000048062, ENSBTAG00000001707, ENSBTAG00000016198, ENSBTAG00000018019, ENSBTAG00000016511, ENSBTAG00000015316, ENSBTAG00000004380, ENSBTAG00000013499, ENSBTAG00000040334, ENSBTAG00000003332,…	1.42147	0.00311197	0.00302975
GOTERM_BP_FAT	GO:0010604~positive regulation of macromolecule metabolic process	111	4.62703e-05	ENSBTAG00000010375, ENSBTAG00000009780, ENSBTAG00000001382, ENSBTAG00000050948, ENSBTAG00000004378, ENSBTAG00000005461, ENSBTAG00000005462, ENSBTAG00000009542, ENSBTAG00000007927, ENSBTAG00000000575, ENSBTAG00000014051, ENSBTAG00000046282, ENSBTAG00000006679, ENSBTAG00000048062, ENSBTAG00000054234, ENSBTAG00000001707, ENSBTAG00000016198, ENSBTAG00000054596, ENSBTAG00000018019, ENSBTAG00000014697,…	1.43929	0.0761531	0.0759935
GOTERM_BP_FAT	GO:0010628~positive regulation of gene expression	72	5.80657e-05	ENSBTAG00000010375, ;, ENSBTAG00000001382, ENSBTAG00000050948, ENSBTAG00000006631, ENSBTAG00000004378, ENSBTAG00000021468, ENSBTAG00000005461, ENSBTAG00000005462, ENSBTAG00000009542, ENSBTAG00000002799, ENSBTAG00000001069, ENSBTAG00000000575, ENSBTAG00000014051, ENSBTAG00000006679, ENSBTAG00000046282, ENSBTAG00000048062, ENSBTAG00000054234, ENSBTAG00000016198, ENSBTAG00000015741, ENSBTAG000000180…	1.60968	0.0761531	0.0759935
GOTERM_MF_FAT	GO:0003677~DNA binding	86	0.000100283	ENSBTAG00000009780, ENSBTAG00000037493, ENSBTAG00000020735, ENSBTAG00000013648, ENSBTAG00000006631, ENSBTAG00000010616, ENSBTAG00000020015, ENSBTAG00000026286, ENSBTAG00000047578, ENSBTAG00000005461, ENSBTAG00000008695, ENSBTAG00000002798, ENSBTAG00000031837, ENSBTAG00000001069, ENSBTAG00000006679, ENSBTAG00000025837, ENSBTAG00000003801, ENSBTAG00000054839, ENSBTAG00000006879, ENSBTAG00000048062,…	1.50301	0.00854073	0.0083151
GOTERM_BP_FAT	GO:0009893~positive regulation of metabolic process	118	0.000106989	ENSBTAG00000010375, ENSBTAG00000009780, ENSBTAG00000001382, ENSBTAG00000050948, ENSBTAG00000004378, ENSBTAG00000005461, ENSBTAG00000005462, ENSBTAG00000009542, ENSBTAG00000007927, ENSBTAG00000000575, ENSBTAG00000014051, ENSBTAG00000046282, ENSBTAG00000006679, ENSBTAG00000048062, ENSBTAG00000054234, ENSBTAG00000001707, ENSBTAG00000016198, ENSBTAG00000054596, ENSBTAG00000018019, ENSBTAG00000014697,…	1.39086	0.0935438	0.0933477
GOTERM_BP_FAT	GO:0010557~positive regulation of macromolecule biosynthetic process	64	0.000127386	ENSBTAG00000010375, ENSBTAG00000011388, ;, ENSBTAG00000050948, ENSBTAG00000006631, ENSBTAG00000004378, ENSBTAG00000004334, ENSBTAG00000021468, ENSBTAG00000005461, ENSBTAG00000005462, ENSBTAG00000009542, ENSBTAG00000001069, ENSBTAG00000006679, ENSBTAG00000046282, ENSBTAG00000048062, ENSBTAG00000016198, ENSBTAG00000015741, ENSBTAG00000018019, ENSBTAG00000014697, ENSBTAG00000016511, ENSBTAG000000121…	1.62389	0.0954666	0.0952664
GOTERM_BP_FAT	GO:0045935~positive regulation of nucleobase-containing compound metabolic process	66	0.000164201	ENSBTAG00000010375, ENSBTAG00000011388, ;, ENSBTAG00000009780, ENSBTAG00000050948, ENSBTAG00000006631, ENSBTAG00000004378, ENSBTAG00000021468, ENSBTAG00000005461, ENSBTAG00000002799, ENSBTAG00000002798, ENSBTAG00000001069, ENSBTAG00000006679, ENSBTAG00000046282, ENSBTAG00000048062, ENSBTAG00000001707, ENSBTAG00000016198, ENSBTAG00000015741, ENSBTAG00000018019, ENSBTAG00000014697, ENSBTAG000000121…	1.59589	0.10024	0.100029
GOTERM_BP_FAT	GO:0051173~positive regulation of nitrogen compound metabolic process	70	0.000209101	ENSBTAG00000010375, ENSBTAG00000011388, ;, ENSBTAG00000009780, ENSBTAG00000050948, ENSBTAG00000006631, ENSBTAG00000004378, ENSBTAG00000021468, ENSBTAG00000005461, ENSBTAG00000005462, ENSBTAG00000009542, ENSBTAG00000002799, ENSBTAG00000002798, ENSBTAG00000001069, ENSBTAG00000006679, ENSBTAG00000046282, ENSBTAG00000048062, ENSBTAG00000001707, ENSBTAG00000016198, ENSBTAG00000015741, ENSBTAG000000180…	1.55546	0.109694	0.109464
GOTERM_BP_FAT	GO:0031325~positive regulation of cellular metabolic process	107	0.000316652	ENSBTAG00000010375, ENSBTAG00000009780, ENSBTAG00000050948, ENSBTAG00000004378, ENSBTAG00000005461, ENSBTAG00000005462, ENSBTAG00000009542, ENSBTAG00000007927, ENSBTAG00000014051, ENSBTAG00000046282, ENSBTAG00000006679, ENSBTAG00000048062, ENSBTAG00000001707, ENSBTAG00000016198, ENSBTAG00000054596, ENSBTAG00000018019, ENSBTAG00000014697, ENSBTAG00000016511, ENSBTAG00000015316, ENSBTAG00000004380,…	1.38306	0.13843	0.13814
GOTERM_BP_FAT	GO:0031328~positive regulation of cellular biosynthetic process	65	0.000343481	ENSBTAG00000010375, ENSBTAG00000011388, ;, ENSBTAG00000050948, ENSBTAG00000006631, ENSBTAG00000004378, ENSBTAG00000004334, ENSBTAG00000021468, ENSBTAG00000005461, ENSBTAG00000005462, ENSBTAG00000009542, ENSBTAG00000001069, ENSBTAG00000006679, ENSBTAG00000046282, ENSBTAG00000048062, ENSBTAG00000016198, ENSBTAG00000015741, ENSBTAG00000018019, ENSBTAG00000014697, ENSBTAG00000016511, ENSBTAG000000121…	1.56024	0.138608	0.138317
GOTERM_MF_FAT	GO:0043565~sequence-specific DNA binding	59	0.000482586	ENSBTAG00000020735, ENSBTAG00000013648, ENSBTAG00000006631, ENSBTAG00000047578, ENSBTAG00000005461, ENSBTAG00000008695, ENSBTAG00000002798, ENSBTAG00000001069, ENSBTAG00000006679, ENSBTAG00000025837, ENSBTAG00000003801, ENSBTAG00000006879, ENSBTAG00000048062, ENSBTAG00000018019, ENSBTAG00000014377, ENSBTAG00000012111, ENSBTAG00000004380, ENSBTAG00000013499, ENSBTAG00000010069, ENSBTAG00000033562,…	1.58146	0.0371593	0.0361776
GOTERM_BP_FAT	GO:0009891~positive regulation of biosynthetic process	65	0.00052787	ENSBTAG00000010375, ENSBTAG00000011388, ;, ENSBTAG00000050948, ENSBTAG00000006631, ENSBTAG00000004378, ENSBTAG00000004334, ENSBTAG00000021468, ENSBTAG00000005461, ENSBTAG00000005462, ENSBTAG00000009542, ENSBTAG00000001069, ENSBTAG00000006679, ENSBTAG00000046282, ENSBTAG00000048062, ENSBTAG00000016198, ENSBTAG00000015741, ENSBTAG00000018019, ENSBTAG00000014697, ENSBTAG00000016511, ENSBTAG000000121…	1.5356	0.193744	0.193338
GOTERM_BP_FAT	GO:0045944~positive regulation of transcription from RNA polymerase II promoter	42	0.000881117	;, ENSBTAG00000008232, ENSBTAG00000021927, ENSBTAG00000010513, ENSBTAG00000002296, ENSBTAG00000006631, ENSBTAG00000004378, ENSBTAG00000021468, ENSBTAG00000005461, ENSBTAG00000003101, ENSBTAG00000001069, ENSBTAG00000005766, ENSBTAG00000046282, ENSBTAG00000048062, ENSBTAG00000017860, ENSBTAG00000016198, ENSBTAG00000015741, ENSBTAG00000012253, ENSBTAG00000018019, ENSBTAG00000012178, ENSBTAG000000121…	1.71062	0.271902	0.271332
GOTERM_BP_FAT	GO:0051254~positive regulation of RNA metabolic process	55	0.00104256	ENSBTAG00000010375, ;, ENSBTAG00000050948, ENSBTAG00000006631, ENSBTAG00000004378, ENSBTAG00000021468, ENSBTAG00000005461, ENSBTAG00000002799, ENSBTAG00000001069, ENSBTAG00000006679, ENSBTAG00000046282, ENSBTAG00000048062, ENSBTAG00000016198, ENSBTAG00000015741, ENSBTAG00000018019, ENSBTAG00000014697, ENSBTAG00000012111, ENSBTAG00000015316, ENSBTAG00000004380, ENSBTAG00000010069, ENSBTAG000000335…	1.56304	0.303849	0.303212
GOTERM_BP_FAT	GO:0010468~regulation of gene expression	148	0.00135285	ENSBTAG00000010375, ENSBTAG00000009780, ENSBTAG00000009020, ENSBTAG00000020735, ENSBTAG00000013648, ENSBTAG00000001382, ENSBTAG00000004376, ENSBTAG00000050948, ENSBTAG00000009824, ENSBTAG00000004378, ENSBTAG00000005461, ENSBTAG00000005462, ENSBTAG00000008695, ENSBTAG00000009542, ENSBTAG00000004374, ENSBTAG00000000575, ENSBTAG00000014051, ENSBTAG00000046282, ENSBTAG00000006679, ENSBTAG00000048062,…	1.25368	0.348134	0.347404
GOTERM_BP_FAT	GO:0045893~positive regulation of transcription, DNA-templated	52	0.0013936	ENSBTAG00000010375, ;, ENSBTAG00000050948, ENSBTAG00000006631, ENSBTAG00000004378, ENSBTAG00000021468, ENSBTAG00000005461, ENSBTAG00000001069, ENSBTAG00000006679, ENSBTAG00000046282, ENSBTAG00000048062, ENSBTAG00000016198, ENSBTAG00000015741, ENSBTAG00000018019, ENSBTAG00000014697, ENSBTAG00000012111, ENSBTAG00000015316, ENSBTAG00000004380, ENSBTAG00000010069, ENSBTAG00000033562, ENSBTAG000000107…	1.5671	0.348134	0.347404
GOTERM_BP_FAT	GO:1903508~positive regulation of nucleic acid-templated transcription	52	0.0013936	ENSBTAG00000010375, ;, ENSBTAG00000050948, ENSBTAG00000006631, ENSBTAG00000004378, ENSBTAG00000021468, ENSBTAG00000005461, ENSBTAG00000001069, ENSBTAG00000006679, ENSBTAG00000046282, ENSBTAG00000048062, ENSBTAG00000016198, ENSBTAG00000015741, ENSBTAG00000018019, ENSBTAG00000014697, ENSBTAG00000012111, ENSBTAG00000015316, ENSBTAG00000004380, ENSBTAG00000010069, ENSBTAG00000033562, ENSBTAG000000107…	1.5671	0.348134	0.347404
GOTERM_BP_FAT	GO:1902680~positive regulation of RNA biosynthetic process	52	0.0017169	ENSBTAG00000010375, ;, ENSBTAG00000050948, ENSBTAG00000006631, ENSBTAG00000004378, ENSBTAG00000021468, ENSBTAG00000005461, ENSBTAG00000001069, ENSBTAG00000006679, ENSBTAG00000046282, ENSBTAG00000048062, ENSBTAG00000016198, ENSBTAG00000015741, ENSBTAG00000018019, ENSBTAG00000014697, ENSBTAG00000012111, ENSBTAG00000015316, ENSBTAG00000004380, ENSBTAG00000010069, ENSBTAG00000033562, ENSBTAG000000107…	1.55147	0.394763	0.393935
GOTERM_MF_FAT	GO:0000981~RNA polymerase II transcription factor activity, sequence-specific DNA binding	48	0.00173491	ENSBTAG00000009780, ENSBTAG00000020878, ENSBTAG00000013648, ENSBTAG00000006411, ENSBTAG00000006631, ENSBTAG00000009249, ENSBTAG00000047578, ENSBTAG00000005461, ENSBTAG00000008695, ENSBTAG00000003101, ENSBTAG00000005606, ENSBTAG00000003304, ENSBTAG00000001069, ENSBTAG00000006679, ENSBTAG00000025837, ENSBTAG00000006879, ENSBTAG00000018019, ENSBTAG00000012178, ENSBTAG00000012111, ENSBTAG00000013499,…	1.58513	0.0829556	0.080764
GOTERM_BP_FAT	GO:2000112~regulation of cellular macromolecule biosynthetic process	131	0.00200327	ENSBTAG00000010375, ENSBTAG00000009780, ENSBTAG00000009020, ENSBTAG00000013648, ENSBTAG00000050948, ENSBTAG00000009824, ENSBTAG00000004378, ENSBTAG00000005461, ENSBTAG00000005462, ENSBTAG00000008695, ENSBTAG00000009542, ENSBTAG00000046282, ENSBTAG00000006679, ENSBTAG00000048062, ENSBTAG00000001707, ENSBTAG00000016198, ENSBTAG00000018019, ENSBTAG00000034225, ENSBTAG00000014697, ENSBTAG00000016511,…	1.26685	0.394763	0.393935
GOTERM_MF_FAT	GO:0000976~transcription regulatory region sequence-specific DNA binding	51	0.00238021	ENSBTAG00000013648, ENSBTAG00000006631, ENSBTAG00000047578, ENSBTAG00000005461, ENSBTAG00000008695, ENSBTAG00000001069, ENSBTAG00000006679, ENSBTAG00000025837, ENSBTAG00000006879, ENSBTAG00000048062, ENSBTAG00000018019, ENSBTAG00000014377, ENSBTAG00000012111, ENSBTAG00000004380, ENSBTAG00000013499, ENSBTAG00000010069, ENSBTAG00000033562, ENSBTAG00000010745, ENSBTAG00000009634, ENSBTAG00000009238,…	1.53443	0.0981044	0.0955126
GOTERM_BP_FAT	GO:0010556~regulation of macromolecule biosynthetic process	131	0.00266503	ENSBTAG00000010375, ENSBTAG00000009780, ENSBTAG00000009020, ENSBTAG00000013648, ENSBTAG00000050948, ENSBTAG00000009824, ENSBTAG00000004378, ENSBTAG00000005461, ENSBTAG00000005462, ENSBTAG00000008695, ENSBTAG00000009542, ENSBTAG00000046282, ENSBTAG00000006679, ENSBTAG00000048062, ENSBTAG00000001707, ENSBTAG00000016198, ENSBTAG00000018019, ENSBTAG00000034225, ENSBTAG00000014697, ENSBTAG00000016511,…	1.25724	0.450991	0.450046
GOTERM_MF_FAT	GO:0001071~nucleic acid binding transcription factor activity	49	0.00267093	ENSBTAG00000009780, ENSBTAG00000013648, ENSBTAG00000006631, ENSBTAG00000047578, ENSBTAG00000005461, ENSBTAG00000008695, ENSBTAG00000001069, ENSBTAG00000006679, ENSBTAG00000025837, ENSBTAG00000006879, ENSBTAG00000018019, ENSBTAG00000012111, ENSBTAG00000004380, ENSBTAG00000013499, ENSBTAG00000010069, ENSBTAG00000033562, ENSBTAG00000010745, ENSBTAG00000009634, ENSBTAG00000009238, ENSBTAG00000000389,…	1.54286	0.0981044	0.0955126
GOTERM_MF_FAT	GO:0003700~transcription factor activity, sequence-specific DNA binding	49	0.00267093	ENSBTAG00000009780, ENSBTAG00000013648, ENSBTAG00000006631, ENSBTAG00000047578, ENSBTAG00000005461, ENSBTAG00000008695, ENSBTAG00000001069, ENSBTAG00000006679, ENSBTAG00000025837, ENSBTAG00000006879, ENSBTAG00000018019, ENSBTAG00000012111, ENSBTAG00000004380, ENSBTAG00000013499, ENSBTAG00000010069, ENSBTAG00000033562, ENSBTAG00000010745, ENSBTAG00000009634, ENSBTAG00000009238, ENSBTAG00000000389,…	1.54286	0.0981044	0.0955126
GOTERM_MF_FAT	GO:0044212~transcription regulatory region DNA binding	51	0.00278153	ENSBTAG00000013648, ENSBTAG00000006631, ENSBTAG00000047578, ENSBTAG00000005461, ENSBTAG00000008695, ENSBTAG00000001069, ENSBTAG00000006679, ENSBTAG00000025837, ENSBTAG00000006879, ENSBTAG00000048062, ENSBTAG00000018019, ENSBTAG00000014377, ENSBTAG00000012111, ENSBTAG00000004380, ENSBTAG00000013499, ENSBTAG00000010069, ENSBTAG00000033562, ENSBTAG00000010745, ENSBTAG00000009634, ENSBTAG00000009238,…	1.52256	0.0981044	0.0955126
GOTERM_MF_FAT	GO:0000975~regulatory region DNA binding	51	0.00278153	ENSBTAG00000013648, ENSBTAG00000006631, ENSBTAG00000047578, ENSBTAG00000005461, ENSBTAG00000008695, ENSBTAG00000001069, ENSBTAG00000006679, ENSBTAG00000025837, ENSBTAG00000006879, ENSBTAG00000048062, ENSBTAG00000018019, ENSBTAG00000014377, ENSBTAG00000012111, ENSBTAG00000004380, ENSBTAG00000013499, ENSBTAG00000010069, ENSBTAG00000033562, ENSBTAG00000010745, ENSBTAG00000009634, ENSBTAG00000009238,…	1.52256	0.0981044	0.0955126
GOTERM_MF_FAT	GO:0001067~regulatory region nucleic acid binding	51	0.00284332	ENSBTAG00000013648, ENSBTAG00000006631, ENSBTAG00000047578, ENSBTAG00000005461, ENSBTAG00000008695, ENSBTAG00000001069, ENSBTAG00000006679, ENSBTAG00000025837, ENSBTAG00000006879, ENSBTAG00000048062, ENSBTAG00000018019, ENSBTAG00000014377, ENSBTAG00000012111, ENSBTAG00000004380, ENSBTAG00000013499, ENSBTAG00000010069, ENSBTAG00000033562, ENSBTAG00000010745, ENSBTAG00000009634, ENSBTAG00000009238,…	1.52138	0.0981044	0.0955126
GOTERM_MF_FAT	GO:0000977~RNA polymerase II regulatory region sequence-specific DNA binding	48	0.00297577	ENSBTAG00000020878, ENSBTAG00000013648, ENSBTAG00000006411, ENSBTAG00000006631, ENSBTAG00000009249, ENSBTAG00000047578, ENSBTAG00000005461, ENSBTAG00000008695, ENSBTAG00000003101, ENSBTAG00000005606, ENSBTAG00000003304, ENSBTAG00000001069, ENSBTAG00000006679, ENSBTAG00000025837, ENSBTAG00000006879, ENSBTAG00000048062, ENSBTAG00000018019, ENSBTAG00000012178, ENSBTAG00000012111, ENSBTAG00000013499,…	1.54286	0.0981044	0.0955126
GOTERM_MF_FAT	GO:0001012~RNA polymerase II regulatory region DNA binding	48	0.00297577	ENSBTAG00000020878, ENSBTAG00000013648, ENSBTAG00000006411, ENSBTAG00000006631, ENSBTAG00000009249, ENSBTAG00000047578, ENSBTAG00000005461, ENSBTAG00000008695, ENSBTAG00000003101, ENSBTAG00000005606, ENSBTAG00000003304, ENSBTAG00000001069, ENSBTAG00000006679, ENSBTAG00000025837, ENSBTAG00000006879, ENSBTAG00000048062, ENSBTAG00000018019, ENSBTAG00000012178, ENSBTAG00000012111, ENSBTAG00000013499,…	1.54286	0.0981044	0.0955126
GOTERM_MF_FAT	GO:1990837~sequence-specific double-stranded DNA binding	52	0.00332503	ENSBTAG00000013648, ENSBTAG00000006631, ENSBTAG00000047578, ENSBTAG00000005461, ENSBTAG00000008695, ENSBTAG00000001069, ENSBTAG00000006679, ENSBTAG00000025837, ENSBTAG00000006879, ENSBTAG00000048062, ENSBTAG00000018019, ENSBTAG00000014377, ENSBTAG00000012111, ENSBTAG00000004380, ENSBTAG00000013499, ENSBTAG00000010069, ENSBTAG00000033562, ENSBTAG00000010745, ENSBTAG00000009634, ENSBTAG00000009238,…	1.50241	0.106193	0.103388
GOTERM_MF_FAT	GO:0003690~double-stranded DNA binding	54	0.00421277	ENSBTAG00000013648, ENSBTAG00000006631, ENSBTAG00000047578, ENSBTAG00000005461, ENSBTAG00000008695, ENSBTAG00000001069, ENSBTAG00000006679, ENSBTAG00000025837, ENSBTAG00000003801, ENSBTAG00000006879, ENSBTAG00000048062, ENSBTAG00000018019, ENSBTAG00000014377, ENSBTAG00000012111, ENSBTAG00000004380, ENSBTAG00000013499, ENSBTAG00000010069, ENSBTAG00000033562, ENSBTAG00000010745, ENSBTAG00000009634,…	1.46991	0.126631	0.123285
GOTERM_BP_FAT	GO:0019219~regulation of nucleobase-containing compound metabolic process	131	0.00491648	ENSBTAG00000010375, ENSBTAG00000009780, ENSBTAG00000009020, ENSBTAG00000020735, ENSBTAG00000013648, ENSBTAG00000050948, ENSBTAG00000009824, ENSBTAG00000004378, ENSBTAG00000005461, ENSBTAG00000005462, ENSBTAG00000008695, ENSBTAG00000009542, ENSBTAG00000046282, ENSBTAG00000006679, ENSBTAG00000048062, ENSBTAG00000001707, ENSBTAG00000016198, ENSBTAG00000018019, ENSBTAG00000034225, ENSBTAG00000014697,…	1.23633	0.550955	0.5498
GOTERM_BP_FAT	GO:0006357~regulation of transcription from RNA polymerase II promoter	90	0.00504535	;, ENSBTAG00000009020, ENSBTAG00000013602, ENSBTAG00000013648, ENSBTAG00000006631, ENSBTAG00000004378, ENSBTAG00000021468, ENSBTAG00000047578, ENSBTAG00000005461, ENSBTAG00000008695, ENSBTAG00000002799, ENSBTAG00000001069, ENSBTAG00000006679, ENSBTAG00000046282, ENSBTAG00000025837, ENSBTAG00000006879, ENSBTAG00000048062, ENSBTAG00000016198, ENSBTAG00000015741, ENSBTAG00000018019, ENSBTAG000000143…	1.31344	0.550955	0.5498
GOTERM_BP_FAT	GO:0006366~transcription from RNA polymerase II promoter	61	0.00658574	;, ENSBTAG00000009780, ENSBTAG00000009020, ENSBTAG00000006631, ENSBTAG00000004378, ENSBTAG00000021468, ENSBTAG00000005461, ENSBTAG00000002799, ENSBTAG00000001069, ENSBTAG00000006679, ENSBTAG00000046282, ENSBTAG00000048062, ENSBTAG00000016198, ENSBTAG00000015741, ENSBTAG00000018019, ENSBTAG00000014377, ENSBTAG00000014697, ENSBTAG00000012111, ENSBTAG00000015316, ENSBTAG00000004380, ENSBTAG000000100…	1.3999	0.582663	0.581441
GOTERM_BP_FAT	GO:0051252~regulation of RNA metabolic process	120	0.00705767	ENSBTAG00000010375, ENSBTAG00000009780, ENSBTAG00000009020, ENSBTAG00000013648, ENSBTAG00000050948, ENSBTAG00000009824, ENSBTAG00000004378, ENSBTAG00000005461, ENSBTAG00000005462, ENSBTAG00000008695, ENSBTAG00000009542, ENSBTAG00000046282, ENSBTAG00000006679, ENSBTAG00000048062, ENSBTAG00000001707, ENSBTAG00000016198, ENSBTAG00000018019, ENSBTAG00000034225, ENSBTAG00000014697, ENSBTAG00000018893,…	1.23912	0.582663	0.581441
GOTERM_MF_FAT	GO:0000987~core promoter proximal region sequence-specific DNA binding	41	0.00903989	ENSBTAG00000020878, ENSBTAG00000013648, ENSBTAG00000006411, ENSBTAG00000006631, ENSBTAG00000047578, ENSBTAG00000005461, ENSBTAG00000008695, ENSBTAG00000003101, ENSBTAG00000005606, ENSBTAG00000003304, ENSBTAG00000001069, ENSBTAG00000006679, ENSBTAG00000025837, ENSBTAG00000006879, ENSBTAG00000048062, ENSBTAG00000018019, ENSBTAG00000012178, ENSBTAG00000012111, ENSBTAG00000004380, ENSBTAG00000015138,…	1.509	0.227512	0.221502
GOTERM_MF_FAT	GO:0001159~core promoter proximal region DNA binding	41	0.00903989	ENSBTAG00000020878, ENSBTAG00000013648, ENSBTAG00000006411, ENSBTAG00000006631, ENSBTAG00000047578, ENSBTAG00000005461, ENSBTAG00000008695, ENSBTAG00000003101, ENSBTAG00000005606, ENSBTAG00000003304, ENSBTAG00000001069, ENSBTAG00000006679, ENSBTAG00000025837, ENSBTAG00000006879, ENSBTAG00000048062, ENSBTAG00000018019, ENSBTAG00000012178, ENSBTAG00000012111, ENSBTAG00000004380, ENSBTAG00000015138,…	1.509	0.227512	0.221502
GOTERM_MF_FAT	GO:0000978~RNA polymerase II core promoter proximal region sequence-specific DNA binding	40	0.0120129	ENSBTAG00000020878, ENSBTAG00000013648, ENSBTAG00000006411, ENSBTAG00000006631, ENSBTAG00000047578, ENSBTAG00000005461, ENSBTAG00000008695, ENSBTAG00000003101, ENSBTAG00000005606, ENSBTAG00000003304, ENSBTAG00000001069, ENSBTAG00000006679, ENSBTAG00000025837, ENSBTAG00000006879, ENSBTAG00000048062, ENSBTAG00000018019, ENSBTAG00000012178, ENSBTAG00000012111, ENSBTAG00000004380, ENSBTAG00000015138,…	1.49068	0.266895	0.259844
GOTERM_BP_FAT	GO:0010467~gene expression	175	0.014488	ENSBTAG00000010375, ENSBTAG00000009780, ENSBTAG00000009020, ENSBTAG00000020735, ENSBTAG00000013648, ENSBTAG00000001382, ENSBTAG00000004376, ENSBTAG00000050948, ENSBTAG00000009824, ENSBTAG00000004378, ENSBTAG00000005461, ENSBTAG00000005462, ENSBTAG00000008695, ENSBTAG00000009542, ENSBTAG00000004374, ENSBTAG00000000575, ENSBTAG00000014051, ENSBTAG00000046282, ENSBTAG00000006679, ENSBTAG00000048062,…	1.15552	0.755808	0.754223
GOTERM_BP_FAT	GO:0006351~transcription, DNA-templated	109	0.0151624	ENSBTAG00000010375, ENSBTAG00000009780, ENSBTAG00000009020, ENSBTAG00000013648, ENSBTAG00000050948, ENSBTAG00000009824, ENSBTAG00000004378, ENSBTAG00000005461, ENSBTAG00000008695, ENSBTAG00000046282, ENSBTAG00000006679, ENSBTAG00000048062, ENSBTAG00000001707, ENSBTAG00000016198, ENSBTAG00000018019, ENSBTAG00000014697, ENSBTAG00000015316, ENSBTAG00000004380, ENSBTAG00000013499, ENSBTAG00000008900,…	1.22426	0.772251	0.770631
GOTERM_BP_FAT	GO:0018130~heterocycle biosynthetic process	128	0.0183015	ENSBTAG00000010375, ENSBTAG00000009780, ENSBTAG00000009020, ENSBTAG00000013648, ENSBTAG00000050948, ENSBTAG00000009824, ENSBTAG00000004378, ENSBTAG00000007920, ENSBTAG00000005461, ENSBTAG00000008695, ENSBTAG00000046282, ENSBTAG00000006679, ENSBTAG00000048062, ENSBTAG00000001707, ENSBTAG00000016198, ENSBTAG00000018019, ENSBTAG00000034225, ENSBTAG00000014697, ENSBTAG00000015316, ENSBTAG00000004380,…	1.19094	0.802324	0.800642
GOTERM_BP_FAT	GO:0019438~aromatic compound biosynthetic process	128	0.0193818	ENSBTAG00000010375, ENSBTAG00000009780, ENSBTAG00000009020, ENSBTAG00000013648, ENSBTAG00000050948, ENSBTAG00000009824, ENSBTAG00000004378, ENSBTAG00000007920, ENSBTAG00000005461, ENSBTAG00000008695, ENSBTAG00000046282, ENSBTAG00000006679, ENSBTAG00000048062, ENSBTAG00000001707, ENSBTAG00000016198, ENSBTAG00000018019, ENSBTAG00000034225, ENSBTAG00000014697, ENSBTAG00000012794, ENSBTAG00000015316,…	1.18792	0.802324	0.800642
GOTERM_BP_FAT	GO:0006355~regulation of transcription, DNA-templated	110	0.019888	ENSBTAG00000010375, ENSBTAG00000009780, ENSBTAG00000009020, ENSBTAG00000013648, ENSBTAG00000050948, ENSBTAG00000009824, ENSBTAG00000004378, ENSBTAG00000005461, ENSBTAG00000008695, ENSBTAG00000046282, ENSBTAG00000006679, ENSBTAG00000048062, ENSBTAG00000001707, ENSBTAG00000016198, ENSBTAG00000018019, ENSBTAG00000034225, ENSBTAG00000014697, ENSBTAG00000015316, ENSBTAG00000004380, ENSBTAG00000013499,…	1.2103	0.802324	0.800642
GOTERM_BP_FAT	GO:1903506~regulation of nucleic acid-templated transcription	110	0.019888	ENSBTAG00000010375, ENSBTAG00000009780, ENSBTAG00000009020, ENSBTAG00000013648, ENSBTAG00000050948, ENSBTAG00000009824, ENSBTAG00000004378, ENSBTAG00000005461, ENSBTAG00000008695, ENSBTAG00000046282, ENSBTAG00000006679, ENSBTAG00000048062, ENSBTAG00000001707, ENSBTAG00000016198, ENSBTAG00000018019, ENSBTAG00000034225, ENSBTAG00000014697, ENSBTAG00000015316, ENSBTAG00000004380, ENSBTAG00000013499,…	1.2103	0.802324	0.800642
GOTERM_MF_FAT	GO:0001228~transcriptional activator activity, RNA polymerase II transcription regulatory region sequence-specific binding	19	0.0209196	ENSBTAG00000009780, ENSBTAG00000010069, ENSBTAG00000004322, ENSBTAG00000004368, ENSBTAG00000047578, ENSBTAG00000008695, ENSBTAG00000003278, ENSBTAG00000044097, ENSBTAG00000003304, ENSBTAG00000003457, ENSBTAG00000001069, ENSBTAG00000006679, ENSBTAG00000005812, ENSBTAG00000025837, ENSBTAG00000006879, ENSBTAG00000000507, ENSBTAG00000031544, ENSBTAG00000000923, ENSBTAG00000018019	1.78746	0.36471	0.355075
GOTERM_BP_FAT	GO:0016070~RNA metabolic process	144	0.021138	ENSBTAG00000010375, ENSBTAG00000009780, ENSBTAG00000009020, ENSBTAG00000020735, ENSBTAG00000013648, ENSBTAG00000004376, ENSBTAG00000050948, ENSBTAG00000009824, ENSBTAG00000004378, ENSBTAG00000005461, ENSBTAG00000005462, ENSBTAG00000008695, ENSBTAG00000009542, ENSBTAG00000046282, ENSBTAG00000006679, ENSBTAG00000048062, ENSBTAG00000001707, ENSBTAG00000016198, ENSBTAG00000018019, ENSBTAG00000034225,…	1.16866	0.802324	0.800642
GOTERM_BP_FAT	GO:2001141~regulation of RNA biosynthetic process	110	0.0216291	ENSBTAG00000010375, ENSBTAG00000009780, ENSBTAG00000009020, ENSBTAG00000013648, ENSBTAG00000050948, ENSBTAG00000009824, ENSBTAG00000004378, ENSBTAG00000005461, ENSBTAG00000008695, ENSBTAG00000046282, ENSBTAG00000006679, ENSBTAG00000048062, ENSBTAG00000001707, ENSBTAG00000016198, ENSBTAG00000018019, ENSBTAG00000034225, ENSBTAG00000014697, ENSBTAG00000015316, ENSBTAG00000004380, ENSBTAG00000013499,…	1.20586	0.802324	0.800642
GOTERM_BP_FAT	GO:0034654~nucleobase-containing compound biosynthetic process	125	0.0218426	ENSBTAG00000010375, ENSBTAG00000009780, ENSBTAG00000009020, ENSBTAG00000013648, ENSBTAG00000050948, ENSBTAG00000009824, ENSBTAG00000004378, ENSBTAG00000007920, ENSBTAG00000005461, ENSBTAG00000008695, ENSBTAG00000046282, ENSBTAG00000006679, ENSBTAG00000048062, ENSBTAG00000001707, ENSBTAG00000016198, ENSBTAG00000018019, ENSBTAG00000034225, ENSBTAG00000014697, ENSBTAG00000015316, ENSBTAG00000004380,…	1.18583	0.802324	0.800642
GOTERM_BP_FAT	GO:0034645~cellular macromolecule biosynthetic process	153	0.0274548	ENSBTAG00000010375, ENSBTAG00000009780, ENSBTAG00000009020, ENSBTAG00000013648, ENSBTAG00000050948, ENSBTAG00000009824, ENSBTAG00000004378, ENSBTAG00000005461, ENSBTAG00000005462, ENSBTAG00000008695, ENSBTAG00000009542, ENSBTAG00000046282, ENSBTAG00000006679, ENSBTAG00000048062, ENSBTAG00000001707, ENSBTAG00000016198, ENSBTAG00000018019, ENSBTAG00000034225, ENSBTAG00000014697, ENSBTAG00000016511,…	1.1514	0.88429	0.882436
GOTERM_BP_FAT	GO:0097659~nucleic acid-templated transcription	113	0.0288198	ENSBTAG00000010375, ENSBTAG00000009780, ENSBTAG00000009020, ENSBTAG00000013648, ENSBTAG00000050948, ENSBTAG00000009824, ENSBTAG00000004378, ENSBTAG00000005461, ENSBTAG00000008695, ENSBTAG00000046282, ENSBTAG00000006679, ENSBTAG00000048062, ENSBTAG00000001707, ENSBTAG00000016198, ENSBTAG00000018019, ENSBTAG00000034225, ENSBTAG00000014697, ENSBTAG00000015316, ENSBTAG00000004380, ENSBTAG00000013499,…	1.18809	0.90984	0.907932
GOTERM_BP_FAT	GO:0032774~RNA biosynthetic process	113	0.0349959	ENSBTAG00000010375, ENSBTAG00000009780, ENSBTAG00000009020, ENSBTAG00000013648, ENSBTAG00000050948, ENSBTAG00000009824, ENSBTAG00000004378, ENSBTAG00000005461, ENSBTAG00000008695, ENSBTAG00000046282, ENSBTAG00000006679, ENSBTAG00000048062, ENSBTAG00000001707, ENSBTAG00000016198, ENSBTAG00000018019, ENSBTAG00000034225, ENSBTAG00000014697, ENSBTAG00000015316, ENSBTAG00000004380, ENSBTAG00000013499,…	1.18017	0.960512	0.958498
GOTERM_BP_FAT	GO:0042330~taxis	34	8.47264e-05	ENSBTAG00000010138, ENSBTAG00000011922, ENSBTAG00000021766, ENSBTAG00000008897, ENSBTAG00000022635, ENSBTAG00000004378, ENSBTAG00000007927, ENSBTAG00000001247, ENSBTAG00000014051, ENSBTAG00000005108, ENSBTAG00000016198, ENSBTAG00000018019, ENSBTAG00000013499, ENSBTAG00000033562, ENSBTAG00000003110, ENSBTAG00000009438, ENSBTAG00000000283, ENSBTAG00000003592, ENSBTAG00000014927, ENSBTAG00000021336,…	2.10321	0.0888949	0.0887085
GOTERM_BP_FAT	GO:0006935~chemotaxis	33	0.00017197	ENSBTAG00000010138, ENSBTAG00000011922, ENSBTAG00000021766, ENSBTAG00000008897, ENSBTAG00000022635, ENSBTAG00000004378, ENSBTAG00000007927, ENSBTAG00000001247, ENSBTAG00000014051, ENSBTAG00000005108, ENSBTAG00000018019, ENSBTAG00000013499, ENSBTAG00000033562, ENSBTAG00000003110, ENSBTAG00000009438, ENSBTAG00000000283, ENSBTAG00000003592, ENSBTAG00000014927, ENSBTAG00000021336, ENSBTAG00000008421,…	2.05293	0.10024	0.100029
GOTERM_BP_FAT	GO:0040011~locomotion	66	0.00623878	;, ENSBTAG00000012558, ENSBTAG00000010138, ENSBTAG00000008897, ENSBTAG00000022635, ENSBTAG00000004378, ENSBTAG00000020253, ENSBTAG00000007927, ENSBTAG00000003848, ENSBTAG00000014051, ENSBTAG00000006679, ENSBTAG00000005108, ENSBTAG00000016198, ENSBTAG00000012030, ENSBTAG00000013680, ENSBTAG00000018019, ENSBTAG00000011156, ENSBTAG00000013499, ENSBTAG00000033562, ENSBTAG00000018900, ENSBTAG000000094…	1.3808	0.579158	0.577944
GOTERM_BP_FAT	GO:0006928~movement of cell or subcellular component	70	0.0135076	;, ENSBTAG00000012558, ENSBTAG00000010138, ENSBTAG00000008897, ENSBTAG00000022635, ENSBTAG00000004378, ENSBTAG00000020253, ENSBTAG00000007927, ENSBTAG00000003848, ENSBTAG00000014051, ENSBTAG00000006679, ENSBTAG00000005108, ENSBTAG00000003801, ENSBTAG00000012030, ENSBTAG00000013680, ENSBTAG00000018019, ENSBTAG00000011156, ENSBTAG00000013499, ENSBTAG00000033562, ENSBTAG00000018900, ENSBTAG000000094…	1.31712	0.730526	0.728995
GOTERM_BP_FAT	GO:0042330~taxis	34	8.47264e-05	ENSBTAG00000010138, ENSBTAG00000011922, ENSBTAG00000021766, ENSBTAG00000008897, ENSBTAG00000022635, ENSBTAG00000004378, ENSBTAG00000007927, ENSBTAG00000001247, ENSBTAG00000014051, ENSBTAG00000005108, ENSBTAG00000016198, ENSBTAG00000018019, ENSBTAG00000013499, ENSBTAG00000033562, ENSBTAG00000003110, ENSBTAG00000009438, ENSBTAG00000000283, ENSBTAG00000003592, ENSBTAG00000014927, ENSBTAG00000021336,…	2.10321	0.0888949	0.0887085
GOTERM_BP_FAT	GO:0006935~chemotaxis	33	0.00017197	ENSBTAG00000010138, ENSBTAG00000011922, ENSBTAG00000021766, ENSBTAG00000008897, ENSBTAG00000022635, ENSBTAG00000004378, ENSBTAG00000007927, ENSBTAG00000001247, ENSBTAG00000014051, ENSBTAG00000005108, ENSBTAG00000018019, ENSBTAG00000013499, ENSBTAG00000033562, ENSBTAG00000003110, ENSBTAG00000009438, ENSBTAG00000000283, ENSBTAG00000003592, ENSBTAG00000014927, ENSBTAG00000021336, ENSBTAG00000008421,…	2.05293	0.10024	0.100029
GOTERM_BP_FAT	GO:0007399~nervous system development	80	0.000265294	ENSBTAG00000010532, ENSBTAG00000007483, ENSBTAG00000010138, ENSBTAG00000006631, ENSBTAG00000022635, ENSBTAG00000004334, ENSBTAG00000020252, ENSBTAG00000001069, ENSBTAG00000000575, ENSBTAG00000003848, ENSBTAG00000005108, ENSBTAG00000013160, ENSBTAG00000025837, ENSBTAG00000016198, ENSBTAG00000054596, ENSBTAG00000012030, ENSBTAG00000013680, ENSBTAG00000018019, ENSBTAG00000053546, ENSBTAG00000050873,…	1.4891	0.126521	0.126256
GOTERM_BP_FAT	GO:0007411~axon guidance	17	0.000564752	ENSBTAG00000013499, ENSBTAG00000033562, ENSBTAG00000010138, ENSBTAG00000009438, ENSBTAG00000022635, ENSBTAG00000003592, ENSBTAG00000021336, ENSBTAG00000002640, ENSBTAG00000046677, ENSBTAG00000006420, ENSBTAG00000044097, ENSBTAG00000044010, ENSBTAG00000016185, ENSBTAG00000005108, ENSBTAG00000018003, ENSBTAG00000018019, ENSBTAG00000052025	2.7158	0.193744	0.193338
GOTERM_BP_FAT	GO:0097485~neuron projection guidance	17	0.000590908	ENSBTAG00000013499, ENSBTAG00000033562, ENSBTAG00000010138, ENSBTAG00000009438, ENSBTAG00000022635, ENSBTAG00000003592, ENSBTAG00000021336, ENSBTAG00000002640, ENSBTAG00000046677, ENSBTAG00000006420, ENSBTAG00000044097, ENSBTAG00000044010, ENSBTAG00000016185, ENSBTAG00000005108, ENSBTAG00000018003, ENSBTAG00000018019, ENSBTAG00000052025	2.70268	0.193744	0.193338
GOTERM_BP_FAT	GO:0022008~neurogenesis	58	0.00233574	ENSBTAG00000010532, ENSBTAG00000010138, ENSBTAG00000022635, ENSBTAG00000004334, ENSBTAG00000001069, ENSBTAG00000000575, ENSBTAG00000005108, ENSBTAG00000016198, ENSBTAG00000054596, ENSBTAG00000012030, ENSBTAG00000013680, ENSBTAG00000018019, ENSBTAG00000053192, ENSBTAG00000013499, ENSBTAG00000033562, ENSBTAG00000015711, ENSBTAG00000009438, ENSBTAG00000008421, ENSBTAG00000002640, ENSBTAG00000046677,…	1.48655	0.422527	0.421641
GOTERM_BP_FAT	GO:0061564~axon development	22	0.00582758	ENSBTAG00000013499, ENSBTAG00000033562, ENSBTAG00000010138, ENSBTAG00000009438, ENSBTAG00000022635, ENSBTAG00000003592, ENSBTAG00000021336, ENSBTAG00000002640, ENSBTAG00000021694, ENSBTAG00000046677, ENSBTAG00000006420, ENSBTAG00000044097, ENSBTAG00000044010, ENSBTAG00000000575, ENSBTAG00000016185, ENSBTAG00000005108, ENSBTAG00000016563, ENSBTAG00000018003, ENSBTAG00000054596, ENSBTAG00000018404,…	1.91534	0.566138	0.564951
GOTERM_BP_FAT	GO:0032989~cellular component morphogenesis	42	0.00629279	ENSBTAG00000008232, ENSBTAG00000014676, ENSBTAG00000014512, ENSBTAG00000010138, ENSBTAG00000013602, ENSBTAG00000011922, ENSBTAG00000022635, ENSBTAG00000019290, ENSBTAG00000007920, ENSBTAG00000003848, ENSBTAG00000005108, ENSBTAG00000016198, ENSBTAG00000018019, ENSBTAG00000032289, ENSBTAG00000013236, ENSBTAG00000053192, ENSBTAG00000013499, ENSBTAG00000011851, ENSBTAG00000033562, ENSBTAG00000009438,…	1.53576	0.579158	0.577944
GOTERM_BP_FAT	GO:0032990~cell part morphogenesis	26	0.00831327	ENSBTAG00000008232, ENSBTAG00000010138, ENSBTAG00000011922, ENSBTAG00000022635, ENSBTAG00000019290, ENSBTAG00000007920, ENSBTAG00000005108, ENSBTAG00000018019, ENSBTAG00000053192, ENSBTAG00000013499, ENSBTAG00000011851, ENSBTAG00000033562, ENSBTAG00000009438, ENSBTAG00000003592, ENSBTAG00000021336, ENSBTAG00000002640, ENSBTAG00000021694, ENSBTAG00000006420, ENSBTAG00000046677, ENSBTAG00000044097,…	1.74264	0.582663	0.581441
GOTERM_BP_FAT	GO:0000902~cell morphogenesis	38	0.0086633	ENSBTAG00000008232, ENSBTAG00000014676, ENSBTAG00000014512, ENSBTAG00000010138, ENSBTAG00000013602, ENSBTAG00000011922, ENSBTAG00000022635, ENSBTAG00000019290, ENSBTAG00000003848, ENSBTAG00000005108, ENSBTAG00000016198, ENSBTAG00000018019, ENSBTAG00000032289, ENSBTAG00000013236, ENSBTAG00000053192, ENSBTAG00000013499, ENSBTAG00000011851, ENSBTAG00000033562, ENSBTAG00000009438, ENSBTAG00000021874,…	1.54388	0.582663	0.581441
GOTERM_BP_FAT	GO:0007409~axonogenesis	20	0.00899256	ENSBTAG00000013499, ENSBTAG00000033562, ENSBTAG00000010138, ENSBTAG00000009438, ENSBTAG00000022635, ENSBTAG00000003592, ENSBTAG00000021336, ENSBTAG00000002640, ENSBTAG00000021694, ENSBTAG00000046677, ENSBTAG00000006420, ENSBTAG00000044097, ENSBTAG00000044010, ENSBTAG00000016185, ENSBTAG00000005108, ENSBTAG00000016563, ENSBTAG00000018003, ENSBTAG00000018404, ENSBTAG00000018019, ENSBTAG00000052025	1.91332	0.589687	0.588451
GOTERM_BP_FAT	GO:0048468~cell development	69	0.0137019	ENSBTAG00000010532, ENSBTAG00000010138, ENSBTAG00000022635, ENSBTAG00000004334, ENSBTAG00000007920, ENSBTAG00000005461, ENSBTAG00000020253, ENSBTAG00000001069, ENSBTAG00000000575, ENSBTAG00000003848, ENSBTAG00000005108, ENSBTAG00000016198, ENSBTAG00000054596, ENSBTAG00000012030, ENSBTAG00000013680, ENSBTAG00000018019, ENSBTAG00000053192, ENSBTAG00000013499, ENSBTAG00000033562, ENSBTAG00000015711,…	1.31942	0.733469	0.731931
GOTERM_BP_FAT	GO:0000904~cell morphogenesis involved in differentiation	28	0.0171121	ENSBTAG00000010138, ENSBTAG00000022635, ENSBTAG00000003848, ENSBTAG00000005108, ENSBTAG00000016198, ENSBTAG00000018019, ENSBTAG00000013499, ENSBTAG00000011851, ENSBTAG00000033562, ENSBTAG00000009438, ENSBTAG00000021874, ENSBTAG00000003592, ENSBTAG00000021336, ENSBTAG00000001694, ENSBTAG00000008421, ENSBTAG00000006188, ENSBTAG00000002640, ENSBTAG00000055290, ENSBTAG00000021694, ENSBTAG00000006420,…	1.59975	0.794425	0.792759
GOTERM_BP_FAT	GO:0048699~generation of neurons	50	0.0176652	ENSBTAG00000010532, ENSBTAG00000010138, ENSBTAG00000022635, ENSBTAG00000001069, ENSBTAG00000000575, ENSBTAG00000005108, ENSBTAG00000016198, ENSBTAG00000054596, ENSBTAG00000012030, ENSBTAG00000013680, ENSBTAG00000018019, ENSBTAG00000053192, ENSBTAG00000013499, ENSBTAG00000033562, ENSBTAG00000015711, ENSBTAG00000009438, ENSBTAG00000008421, ENSBTAG00000002640, ENSBTAG00000046677, ENSBTAG00000044097,…	1.38273	0.802324	0.800642
GOTERM_BP_FAT	GO:0048858~cell projection morphogenesis	24	0.0184004	ENSBTAG00000053192, ENSBTAG00000013499, ENSBTAG00000033562, ENSBTAG00000011851, ENSBTAG00000008232, ENSBTAG00000010138, ENSBTAG00000009438, ENSBTAG00000022635, ENSBTAG00000003592, ENSBTAG00000019290, ENSBTAG00000021336, ENSBTAG00000002640, ENSBTAG00000021694, ENSBTAG00000046677, ENSBTAG00000006420, ENSBTAG00000044097, ENSBTAG00000044010, ENSBTAG00000016185, ENSBTAG00000005108, ENSBTAG00000016563,…	1.66628	0.802324	0.800642
GOTERM_BP_FAT	GO:0048667~cell morphogenesis involved in neuron differentiation	22	0.0189477	ENSBTAG00000013499, ENSBTAG00000033562, ENSBTAG00000011851, ENSBTAG00000010138, ENSBTAG00000009438, ENSBTAG00000022635, ENSBTAG00000003592, ENSBTAG00000021336, ENSBTAG00000008421, ENSBTAG00000002640, ENSBTAG00000021694, ENSBTAG00000046677, ENSBTAG00000006420, ENSBTAG00000044097, ENSBTAG00000044010, ENSBTAG00000016185, ENSBTAG00000005108, ENSBTAG00000016563, ENSBTAG00000018003, ENSBTAG00000018404,…	1.71158	0.802324	0.800642
GOTERM_BP_FAT	GO:0048812~neuron projection morphogenesis	23	0.0234829	ENSBTAG00000053192, ENSBTAG00000013499, ENSBTAG00000033562, ENSBTAG00000011851, ENSBTAG00000008232, ENSBTAG00000010138, ENSBTAG00000009438, ENSBTAG00000022635, ENSBTAG00000003592, ENSBTAG00000021336, ENSBTAG00000002640, ENSBTAG00000021694, ENSBTAG00000046677, ENSBTAG00000006420, ENSBTAG00000044097, ENSBTAG00000044010, ENSBTAG00000016185, ENSBTAG00000005108, ENSBTAG00000016563, ENSBTAG00000018003,…	1.64904	0.815837	0.814126
GOTERM_BP_FAT	GO:0007420~brain development	26	0.00535622	ENSBTAG00000008232, ENSBTAG00000010798, ENSBTAG00000006631, ENSBTAG00000009249, ENSBTAG00000001069, ENSBTAG00000003848, ENSBTAG00000005108, ENSBTAG00000025837, ENSBTAG00000012030, ENSBTAG00000013680, ENSBTAG00000018019, ENSBTAG00000050873, ENSBTAG00000013236, ENSBTAG00000011851, ENSBTAG00000018928, ENSBTAG00000033562, ENSBTAG00000015711, ENSBTAG00000021874, ENSBTAG00000001694, ENSBTAG00000008421,…	1.80514	0.550955	0.5498
GOTERM_BP_FAT	GO:0030900~forebrain development	17	0.00710293	ENSBTAG00000033562, ENSBTAG00000011851, ENSBTAG00000008232, ENSBTAG00000015711, ENSBTAG00000006631, ENSBTAG00000009249, ENSBTAG00000021874, ENSBTAG00000001694, ENSBTAG00000046677, ENSBTAG00000050523, ENSBTAG00000003457, ENSBTAG00000001257, ENSBTAG00000005108, ENSBTAG00000025837, ENSBTAG00000013680, ENSBTAG00000018404, ENSBTAG00000018019	2.11115	0.582663	0.581441
GOTERM_BP_FAT	GO:0060322~head development	27	0.00779297	ENSBTAG00000008232, ENSBTAG00000010798, ENSBTAG00000006631, ENSBTAG00000009249, ENSBTAG00000001069, ENSBTAG00000003848, ENSBTAG00000005108, ENSBTAG00000025837, ENSBTAG00000016198, ENSBTAG00000012030, ENSBTAG00000013680, ENSBTAG00000018019, ENSBTAG00000050873, ENSBTAG00000013236, ENSBTAG00000011851, ENSBTAG00000018928, ENSBTAG00000033562, ENSBTAG00000015711, ENSBTAG00000021874, ENSBTAG00000001694,…	1.72869	0.582663	0.581441
GOTERM_BP_FAT	GO:0007417~central nervous system development	32	0.00980358	ENSBTAG00000008232, ENSBTAG00000010798, ENSBTAG00000006631, ENSBTAG00000022635, ENSBTAG00000009249, ENSBTAG00000004334, ENSBTAG00000001069, ENSBTAG00000003848, ENSBTAG00000005108, ENSBTAG00000025837, ENSBTAG00000012030, ENSBTAG00000013680, ENSBTAG00000018019, ENSBTAG00000050873, ENSBTAG00000013236, ENSBTAG00000011851, ENSBTAG00000018928, ENSBTAG00000010003, ENSBTAG00000033562, ENSBTAG00000015711,…	1.60777	0.619633	0.618334
GOTERM_BP_FAT	GO:0021537~telencephalon development	12	0.0207857	ENSBTAG00000050523, ENSBTAG00000003457, ENSBTAG00000033562, ENSBTAG00000008232, ENSBTAG00000001257, ENSBTAG00000015711, ENSBTAG00000005108, ENSBTAG00000025837, ENSBTAG00000021874, ENSBTAG00000013680, ENSBTAG00000018019, ENSBTAG00000046677	2.2062	0.802324	0.800642
GOTERM_MF_FAT	GO:0001085~RNA polymerase II transcription factor binding	10	0.0102248	ENSBTAG00000005517, ENSBTAG00000001069, ENSBTAG00000009780, ENSBTAG00000005812, ENSBTAG00000002296, ENSBTAG00000031544, ENSBTAG00000017860, ENSBTAG00000004322, ENSBTAG00000044118, ENSBTAG00000008695	2.77492	0.243018	0.236598
GOTERM_MF_FAT	GO:0008134~transcription factor binding	17	0.0117774	ENSBTAG00000013236, ENSBTAG00000009780, ENSBTAG00000010745, ENSBTAG00000002296, ENSBTAG00000009824, ENSBTAG00000004322, ENSBTAG00000044118, ENSBTAG00000021468, ENSBTAG00000008695, ENSBTAG00000005517, ENSBTAG00000049402, ENSBTAG00000001069, ENSBTAG00000005812, ENSBTAG00000031544, ENSBTAG00000017860, ENSBTAG00000016198, ENSBTAG00000012178	1.99913	0.266895	0.259844
GOTERM_MF_FAT	GO:0061629~RNA polymerase II sequence-specific DNA binding transcription factor binding	9	0.0160307	ENSBTAG00000001069, ENSBTAG00000009780, ENSBTAG00000005812, ENSBTAG00000002296, ENSBTAG00000031544, ENSBTAG00000017860, ENSBTAG00000004322, ENSBTAG00000044118, ENSBTAG00000008695	2.77714	0.327668	0.319012
GOTERM_BP_FAT	GO:0014706~striated muscle tissue development	18	0.00415667	ENSBTAG00000013236, ENSBTAG00000010069, ENSBTAG00000015711, ENSBTAG00000010444, ENSBTAG00000011922, ENSBTAG00000005367, ENSBTAG00000006631, ENSBTAG00000004322, ENSBTAG00000005461, ENSBTAG00000001776, ENSBTAG00000046332, ENSBTAG00000046282, ENSBTAG00000005812, ENSBTAG00000048062, ENSBTAG00000000507, ENSBTAG00000016198, ENSBTAG00000054596, ENSBTAG00000018921	2.16983	0.550955	0.5498
GOTERM_BP_FAT	GO:0007517~muscle organ development	17	0.00513348	ENSBTAG00000013236, ENSBTAG00000010069, ENSBTAG00000015711, ENSBTAG00000010444, ENSBTAG00000011922, ENSBTAG00000005367, ENSBTAG00000006631, ENSBTAG00000004322, ENSBTAG00000005461, ENSBTAG00000001776, ENSBTAG00000046332, ENSBTAG00000046282, ENSBTAG00000005812, ENSBTAG00000000507, ENSBTAG00000016198, ENSBTAG00000054596, ENSBTAG00000018921	2.18537	0.550955	0.5498
GOTERM_BP_FAT	GO:0060537~muscle tissue development	18	0.00880873	ENSBTAG00000013236, ENSBTAG00000010069, ENSBTAG00000015711, ENSBTAG00000010444, ENSBTAG00000011922, ENSBTAG00000005367, ENSBTAG00000006631, ENSBTAG00000004322, ENSBTAG00000005461, ENSBTAG00000001776, ENSBTAG00000046332, ENSBTAG00000046282, ENSBTAG00000005812, ENSBTAG00000048062, ENSBTAG00000000507, ENSBTAG00000016198, ENSBTAG00000054596, ENSBTAG00000018921	2.00801	0.584945	0.583718
GOTERM_BP_FAT	GO:0061061~muscle structure development	24	0.0154015	ENSBTAG00000013236, ENSBTAG00000007550, ENSBTAG00000010069, ENSBTAG00000015711, ENSBTAG00000010444, ENSBTAG00000038716, ENSBTAG00000011922, ENSBTAG00000005367, ENSBTAG00000006631, ENSBTAG00000004322, ENSBTAG00000004368, ENSBTAG00000005461, ENSBTAG00000021574, ENSBTAG00000006420, ENSBTAG00000001776, ENSBTAG00000046332, ENSBTAG00000046282, ENSBTAG00000005812, ENSBTAG00000048062, ENSBTAG00000000507,…	1.69489	0.774103	0.77248
GOTERM_BP_FAT	GO:0007519~skeletal muscle tissue development	10	0.0175608	ENSBTAG00000010069, ENSBTAG00000015711, ENSBTAG00000046332, ENSBTAG00000046282, ENSBTAG00000011922, ENSBTAG00000000507, ENSBTAG00000005367, ENSBTAG00000004322, ENSBTAG00000016198, ENSBTAG00000018921	2.53147	0.802324	0.800642
GOTERM_BP_FAT	GO:0060538~skeletal muscle organ development	10	0.0228241	ENSBTAG00000010069, ENSBTAG00000015711, ENSBTAG00000046332, ENSBTAG00000046282, ENSBTAG00000011922, ENSBTAG00000000507, ENSBTAG00000005367, ENSBTAG00000004322, ENSBTAG00000016198, ENSBTAG00000018921	2.41979	0.805208	0.80352
GOTERM_MF_FAT	GO:0019899~enzyme binding	59	0.00890122	ENSBTAG00000011388, ;, ENSBTAG00000016315, ENSBTAG00000008371, ENSBTAG00000001382, ENSBTAG00000007962, ENSBTAG00000020015, ENSBTAG00000004334, ENSBTAG00000008695, ENSBTAG00000002798, ENSBTAG00000001069, ENSBTAG00000014051, ENSBTAG00000013680, ENSBTAG00000004380, ENSBTAG00000022808, ENSBTAG00000010069, ENSBTAG00000001071, ENSBTAG00000018903, ENSBTAG00000010624, ENSBTAG00000021874, ENSBTAG000000237…	1.38763	0.227512	0.221502
GOTERM_MF_FAT	GO:0019901~protein kinase binding	23	0.0204653	ENSBTAG00000005293, ENSBTAG00000022808, ;, ENSBTAG00000014247, ENSBTAG00000008232, ENSBTAG00000018928, ENSBTAG00000013238, ENSBTAG00000038716, ENSBTAG00000010624, ENSBTAG00000002296, ENSBTAG00000020964, ENSBTAG00000023734, ENSBTAG00000021874, ENSBTAG00000014927, ENSBTAG00000008695, ENSBTAG00000021574, ENSBTAG00000006420, ENSBTAG00000026754, ENSBTAG00000001069, ENSBTAG00000000641, ENSBTAG000000140…	1.67385	0.36471	0.355075
GOTERM_MF_FAT	GO:0019900~kinase binding	24	0.0356567	ENSBTAG00000005293, ENSBTAG00000022808, ;, ENSBTAG00000014247, ENSBTAG00000008232, ENSBTAG00000018928, ENSBTAG00000013238, ENSBTAG00000038716, ENSBTAG00000010624, ENSBTAG00000002296, ENSBTAG00000020964, ENSBTAG00000023734, ENSBTAG00000021874, ENSBTAG00000014927, ENSBTAG00000008695, ENSBTAG00000021574, ENSBTAG00000006420, ENSBTAG00000026754, ENSBTAG00000003457, ENSBTAG00000001069, ENSBTAG000000006…	1.56107	0.513255	0.499695
GOTERM_MF_FAT	GO:0030546~receptor activator activity	5	0.008962	ENSBTAG00000019041, ENSBTAG00000003110, ENSBTAG00000048492, ENSBTAG00000049502, ENSBTAG00000006420	6.02679	0.227512	0.221502
GOTERM_MF_FAT	GO:0048018~receptor agonist activity	4	0.0207454	ENSBTAG00000019041, ENSBTAG00000003110, ENSBTAG00000048492, ENSBTAG00000049502	6.70807	0.36471	0.355075
GOTERM_BP_FAT	GO:0010558~negative regulation of macromolecule biosynthetic process	51	0.00354939	;, ENSBTAG00000005461, ENSBTAG00000005462, ENSBTAG00000009542, ENSBTAG00000001069, ENSBTAG00000006679, ENSBTAG00000015220, ENSBTAG00000001707, ENSBTAG00000016198, ENSBTAG00000014377, ENSBTAG00000014697, ENSBTAG00000012111, ENSBTAG00000013499, ENSBTAG00000010069, ENSBTAG00000033562, ENSBTAG00000015711, ENSBTAG00000010745, ENSBTAG00000018903, ENSBTAG00000008900, ENSBTAG00000010906, ENSBTAG000000082…	1.50526	0.550955	0.5498
GOTERM_BP_FAT	GO:2000113~negative regulation of cellular macromolecule biosynthetic process	50	0.0040743	;, ENSBTAG00000005461, ENSBTAG00000005462, ENSBTAG00000009542, ENSBTAG00000001069, ENSBTAG00000006679, ENSBTAG00000015220, ENSBTAG00000001707, ENSBTAG00000016198, ENSBTAG00000014377, ENSBTAG00000014697, ENSBTAG00000012111, ENSBTAG00000013499, ENSBTAG00000010069, ENSBTAG00000033562, ENSBTAG00000015711, ENSBTAG00000010745, ENSBTAG00000018903, ENSBTAG00000008900, ENSBTAG00000010906, ENSBTAG000000082…	1.50133	0.550955	0.5498
GOTERM_BP_FAT	GO:0006366~transcription from RNA polymerase II promoter	61	0.00658574	;, ENSBTAG00000009780, ENSBTAG00000009020, ENSBTAG00000006631, ENSBTAG00000004378, ENSBTAG00000021468, ENSBTAG00000005461, ENSBTAG00000002799, ENSBTAG00000001069, ENSBTAG00000006679, ENSBTAG00000046282, ENSBTAG00000048062, ENSBTAG00000016198, ENSBTAG00000015741, ENSBTAG00000018019, ENSBTAG00000014377, ENSBTAG00000014697, ENSBTAG00000012111, ENSBTAG00000015316, ENSBTAG00000004380, ENSBTAG000000100…	1.3999	0.582663	0.581441
GOTERM_BP_FAT	GO:0009890~negative regulation of biosynthetic process	52	0.00724735	;, ENSBTAG00000005461, ENSBTAG00000005462, ENSBTAG00000009542, ENSBTAG00000001069, ENSBTAG00000006679, ENSBTAG00000015220, ENSBTAG00000001707, ENSBTAG00000016198, ENSBTAG00000014377, ENSBTAG00000014697, ENSBTAG00000012111, ENSBTAG00000013499, ENSBTAG00000010069, ENSBTAG00000033562, ENSBTAG00000015711, ENSBTAG00000010745, ENSBTAG00000018903, ENSBTAG00000008900, ENSBTAG00000010906, ENSBTAG000000082…	1.44411	0.582663	0.581441
GOTERM_BP_FAT	GO:0031327~negative regulation of cellular biosynthetic process	51	0.00843125	;, ENSBTAG00000005461, ENSBTAG00000005462, ENSBTAG00000009542, ENSBTAG00000001069, ENSBTAG00000006679, ENSBTAG00000015220, ENSBTAG00000001707, ENSBTAG00000016198, ENSBTAG00000014377, ENSBTAG00000014697, ENSBTAG00000012111, ENSBTAG00000013499, ENSBTAG00000010069, ENSBTAG00000033562, ENSBTAG00000015711, ENSBTAG00000010745, ENSBTAG00000018903, ENSBTAG00000008900, ENSBTAG00000010906, ENSBTAG000000082…	1.43819	0.582663	0.581441
GOTERM_BP_FAT	GO:0010629~negative regulation of gene expression	56	0.0196819	;, ENSBTAG00000020735, ENSBTAG00000004376, ENSBTAG00000005461, ENSBTAG00000005462, ENSBTAG00000004374, ENSBTAG00000009542, ENSBTAG00000001069, ENSBTAG00000006679, ENSBTAG00000015220, ENSBTAG00000001707, ENSBTAG00000016198, ENSBTAG00000014377, ENSBTAG00000014697, ENSBTAG00000012111, ENSBTAG00000013499, ENSBTAG00000010069, ENSBTAG00000033562, ENSBTAG00000015711, ENSBTAG00000010745, ENSBTAG000000089…	1.34519	0.802324	0.800642
GOTERM_BP_FAT	GO:0010605~negative regulation of macromolecule metabolic process	76	0.027457	;, ENSBTAG00000020735, ENSBTAG00000004376, ENSBTAG00000050948, ENSBTAG00000005461, ENSBTAG00000005462, ENSBTAG00000004374, ENSBTAG00000009542, ENSBTAG00000001069, ENSBTAG00000006679, ENSBTAG00000005108, ENSBTAG00000015220, ENSBTAG00000001707, ENSBTAG00000016198, ENSBTAG00000054596, ENSBTAG00000014377, ENSBTAG00000014697, ENSBTAG00000012111, ENSBTAG00000015316, ENSBTAG00000013499, ENSBTAG000000100…	1.25557	0.88429	0.882436
GOTERM_BP_FAT	GO:0009892~negative regulation of metabolic process	81	0.0295009	;, ENSBTAG00000020735, ENSBTAG00000004376, ENSBTAG00000050948, ENSBTAG00000005461, ENSBTAG00000005462, ENSBTAG00000004374, ENSBTAG00000009542, ENSBTAG00000001069, ENSBTAG00000006679, ENSBTAG00000005108, ENSBTAG00000015220, ENSBTAG00000001707, ENSBTAG00000016198, ENSBTAG00000054596, ENSBTAG00000014377, ENSBTAG00000014697, ENSBTAG00000012111, ENSBTAG00000015316, ENSBTAG00000013499, ENSBTAG000000100…	1.23983	0.915751	0.913831
GOTERM_BP_FAT	GO:0051172~negative regulation of nitrogen compound metabolic process	50	0.0359687	;, ENSBTAG00000005461, ENSBTAG00000005462, ENSBTAG00000009542, ENSBTAG00000001069, ENSBTAG00000006679, ENSBTAG00000015220, ENSBTAG00000001707, ENSBTAG00000016198, ENSBTAG00000014377, ENSBTAG00000014697, ENSBTAG00000012111, ENSBTAG00000013499, ENSBTAG00000010069, ENSBTAG00000033562, ENSBTAG00000015711, ENSBTAG00000010745, ENSBTAG00000018903, ENSBTAG00000008900, ENSBTAG00000010906, ENSBTAG000000082…	1.32059	0.977678	0.975628
GOTERM_BP_FAT	GO:0031324~negative regulation of cellular metabolic process	71	0.0428471	;, ENSBTAG00000020735, ENSBTAG00000050948, ENSBTAG00000005461, ENSBTAG00000005462, ENSBTAG00000009542, ENSBTAG00000001069, ENSBTAG00000006679, ENSBTAG00000005108, ENSBTAG00000015220, ENSBTAG00000001707, ENSBTAG00000016198, ENSBTAG00000054596, ENSBTAG00000014377, ENSBTAG00000014697, ENSBTAG00000012111, ENSBTAG00000015316, ENSBTAG00000013499, ENSBTAG00000010069, ENSBTAG00000033562, ENSBTAG000000157…	1.23889	1	0.998093
GOTERM_BP_FAT	GO:0006913~nucleocytoplasmic transport	19	0.00447684	ENSBTAG00000015316, ENSBTAG00000013236, ENSBTAG00000050948, ENSBTAG00000008600, ENSBTAG00000006414, ENSBTAG00000006656, ENSBTAG00000011419, ENSBTAG00000021574, ENSBTAG00000006420, ENSBTAG00000030529, ENSBTAG00000001069, ENSBTAG00000002896, ENSBTAG00000024801, ENSBTAG00000004965, ENSBTAG00000015572, ENSBTAG00000019854, ENSBTAG00000018893, ENSBTAG00000016511, ENSBTAG00000035379	2.09823	0.550955	0.5498
GOTERM_BP_FAT	GO:0051169~nuclear transport	19	0.0046134	ENSBTAG00000015316, ENSBTAG00000013236, ENSBTAG00000050948, ENSBTAG00000008600, ENSBTAG00000006414, ENSBTAG00000006656, ENSBTAG00000011419, ENSBTAG00000021574, ENSBTAG00000006420, ENSBTAG00000030529, ENSBTAG00000001069, ENSBTAG00000002896, ENSBTAG00000024801, ENSBTAG00000004965, ENSBTAG00000015572, ENSBTAG00000019854, ENSBTAG00000018893, ENSBTAG00000016511, ENSBTAG00000035379	2.09121	0.550955	0.5498
GOTERM_BP_FAT	GO:0051168~nuclear export	12	0.0047077	ENSBTAG00000015316, ENSBTAG00000024801, ENSBTAG00000004965, ENSBTAG00000050948, ENSBTAG00000015572, ENSBTAG00000019854, ENSBTAG00000006414, ENSBTAG00000011419, ENSBTAG00000018893, ENSBTAG00000016511, ENSBTAG00000021574, ENSBTAG00000035379	2.72351	0.550955	0.5498
GOTERM_BP_FAT	GO:0006403~RNA localization	13	0.00523149	ENSBTAG00000015316, ENSBTAG00000006250, ENSBTAG00000001071, ENSBTAG00000050948, ENSBTAG00000006414, ENSBTAG00000005517, ENSBTAG00000002018, ENSBTAG00000048053, ENSBTAG00000004965, ENSBTAG00000015572, ENSBTAG00000019854, ENSBTAG00000016511, ENSBTAG00000035379	2.54654	0.550955	0.5498
GOTERM_BP_FAT	GO:0006611~protein export from nucleus	11	0.00532002	ENSBTAG00000015316, ENSBTAG00000024801, ENSBTAG00000004965, ENSBTAG00000015572, ENSBTAG00000019854, ENSBTAG00000006414, ENSBTAG00000011419, ENSBTAG00000018893, ENSBTAG00000016511, ENSBTAG00000021574, ENSBTAG00000035379	2.85039	0.550955	0.5498
GOTERM_BP_FAT	GO:0050657~nucleic acid transport	11	0.0130053	ENSBTAG00000015316, ENSBTAG00000002018, ENSBTAG00000006250, ENSBTAG00000048053, ENSBTAG00000004965, ENSBTAG00000050948, ENSBTAG00000015572, ENSBTAG00000019854, ENSBTAG00000006414, ENSBTAG00000016511, ENSBTAG00000035379	2.49655	0.710683	0.709193
GOTERM_BP_FAT	GO:0050658~RNA transport	11	0.0130053	ENSBTAG00000015316, ENSBTAG00000002018, ENSBTAG00000006250, ENSBTAG00000048053, ENSBTAG00000004965, ENSBTAG00000050948, ENSBTAG00000015572, ENSBTAG00000019854, ENSBTAG00000006414, ENSBTAG00000016511, ENSBTAG00000035379	2.49655	0.710683	0.709193
GOTERM_BP_FAT	GO:0051236~establishment of RNA localization	11	0.0154939	ENSBTAG00000015316, ENSBTAG00000002018, ENSBTAG00000006250, ENSBTAG00000048053, ENSBTAG00000004965, ENSBTAG00000050948, ENSBTAG00000015572, ENSBTAG00000019854, ENSBTAG00000006414, ENSBTAG00000016511, ENSBTAG00000035379	2.42953	0.774103	0.77248
GOTERM_BP_FAT	GO:0015931~nucleobase-containing compound transport	12	0.0248637	ENSBTAG00000015316, ENSBTAG00000002018, ENSBTAG00000006250, ENSBTAG00000048053, ENSBTAG00000004965, ENSBTAG00000050948, ENSBTAG00000015572, ENSBTAG00000019854, ENSBTAG00000006414, ENSBTAG00000016511, ENSBTAG00000012067, ENSBTAG00000035379	2.14625	0.841517	0.839753
GOTERM_BP_FAT	GO:0061351~neural precursor cell proliferation	11	0.00200982	ENSBTAG00000050523, ENSBTAG00000003457, ENSBTAG00000033562, ENSBTAG00000001069, ENSBTAG00000015711, ENSBTAG00000014182, ENSBTAG00000019041, ENSBTAG00000006631, ENSBTAG00000048492, ENSBTAG00000009249, ENSBTAG00000021874	3.26126	0.394763	0.393935
GOTERM_BP_FAT	GO:2000177~regulation of neural precursor cell proliferation	8	0.00444478	ENSBTAG00000033562, ENSBTAG00000001069, ENSBTAG00000015711, ENSBTAG00000014182, ENSBTAG00000019041, ENSBTAG00000006631, ENSBTAG00000048492, ENSBTAG00000009249	3.87166	0.550955	0.5498
GOTERM_BP_FAT	GO:1902692~regulation of neuroblast proliferation	5	0.0084314	ENSBTAG00000001069, ENSBTAG00000014182, ENSBTAG00000019041, ENSBTAG00000048492, ENSBTAG00000009249	6.09428	0.582663	0.581441
GOTERM_BP_FAT	GO:0072091~regulation of stem cell proliferation	7	0.012826	ENSBTAG00000001069, ENSBTAG00000014182, ENSBTAG00000019041, ENSBTAG00000048492, ENSBTAG00000009249, ENSBTAG00000044118, ENSBTAG00000018324	3.59943	0.710683	0.709193
GOTERM_BP_FAT	GO:0071363~cellular response to growth factor stimulus	27	0.00422965	;, ENSBTAG00000008232, ENSBTAG00000012558, ENSBTAG00000016618, ENSBTAG00000009020, ENSBTAG00000005763, ENSBTAG00000002799, ENSBTAG00000001069, ENSBTAG00000005108, ENSBTAG00000003709, ENSBTAG00000017860, ENSBTAG00000016198, ENSBTAG00000013236, ENSBTAG00000013555, ENSBTAG00000010069, ENSBTAG00000011851, ENSBTAG00000018405, ENSBTAG00000038716, ENSBTAG00000004322, ENSBTAG00000009478, ENSBTAG000000064…	1.81336	0.550955	0.5498
GOTERM_BP_FAT	GO:0070848~response to growth factor	27	0.00564311	;, ENSBTAG00000008232, ENSBTAG00000012558, ENSBTAG00000016618, ENSBTAG00000009020, ENSBTAG00000005763, ENSBTAG00000002799, ENSBTAG00000001069, ENSBTAG00000005108, ENSBTAG00000003709, ENSBTAG00000017860, ENSBTAG00000016198, ENSBTAG00000013236, ENSBTAG00000013555, ENSBTAG00000010069, ENSBTAG00000011851, ENSBTAG00000018405, ENSBTAG00000038716, ENSBTAG00000004322, ENSBTAG00000009478, ENSBTAG000000064…	1.77354	0.558561	0.55739
GOTERM_BP_FAT	GO:0071772~response to BMP	11	0.0103319	ENSBTAG00000002799, ;, ENSBTAG00000010069, ENSBTAG00000012558, ENSBTAG00000038716, ENSBTAG00000009020, ENSBTAG00000009639, ENSBTAG00000019853, ENSBTAG00000017860, ENSBTAG00000009478, ENSBTAG00000006420	2.58571	0.623003	0.621696
GOTERM_BP_FAT	GO:0071773~cellular response to BMP stimulus	11	0.0103319	ENSBTAG00000002799, ;, ENSBTAG00000010069, ENSBTAG00000012558, ENSBTAG00000038716, ENSBTAG00000009020, ENSBTAG00000009639, ENSBTAG00000019853, ENSBTAG00000017860, ENSBTAG00000009478, ENSBTAG00000006420	2.58571	0.623003	0.621696
GOTERM_BP_FAT	GO:0007178~transmembrane receptor protein serine/threonine kinase signaling pathway	18	0.0116402	ENSBTAG00000013555, ;, ENSBTAG00000010069, ENSBTAG00000038716, ENSBTAG00000009020, ENSBTAG00000006599, ENSBTAG00000004322, ENSBTAG00000009478, ENSBTAG00000006420, ENSBTAG00000002799, ENSBTAG00000001069, ENSBTAG00000019084, ENSBTAG00000009639, ENSBTAG00000019853, ENSBTAG00000003709, ENSBTAG00000017860, ENSBTAG00000016198, ENSBTAG00000054596	1.94856	0.678493	0.677071
GOTERM_BP_FAT	GO:0030509~BMP signaling pathway	10	0.0192052	ENSBTAG00000002799, ;, ENSBTAG00000010069, ENSBTAG00000038716, ENSBTAG00000009020, ENSBTAG00000009639, ENSBTAG00000019853, ENSBTAG00000017860, ENSBTAG00000009478, ENSBTAG00000006420	2.49311	0.802324	0.800642
GOTERM_BP_FAT	GO:0070887~cellular response to chemical stimulus	87	0.0204243	;, ENSBTAG00000012558, ENSBTAG00000009020, ENSBTAG00000008897, ENSBTAG00000004378, ENSBTAG00000004334, ENSBTAG00000026885, ENSBTAG00000009542, ENSBTAG00000004495, ENSBTAG00000007927, ENSBTAG00000002799, ENSBTAG00000031837, ENSBTAG00000001069, ENSBTAG00000005108, ENSBTAG00000001029, ENSBTAG00000048062, ENSBTAG00000015220, ENSBTAG00000016198, ENSBTAG00000054596, ENSBTAG00000018893, ENSBTAG000000175…	1.24753	0.802324	0.800642
GOTERM_BP_FAT	GO:0071310~cellular response to organic substance	70	0.0218217	;, ENSBTAG00000012558, ENSBTAG00000009020, ENSBTAG00000009542, ENSBTAG00000004495, ENSBTAG00000002799, ENSBTAG00000031837, ENSBTAG00000001069, ENSBTAG00000005108, ENSBTAG00000015220, ENSBTAG00000016198, ENSBTAG00000054596, ENSBTAG00000018893, ENSBTAG00000017567, ENSBTAG00000001708, ENSBTAG00000015316, ENSBTAG00000038337, ENSBTAG00000004380, ENSBTAG00000010069, ENSBTAG00000010745, ENSBTAG000000094…	1.28623	0.802324	0.800642
GOTERM_BP_FAT	GO:0090092~regulation of transmembrane receptor protein serine/threonine kinase signaling pathway	13	0.025884	ENSBTAG00000013555, ;, ENSBTAG00000038716, ENSBTAG00000009020, ENSBTAG00000006599, ENSBTAG00000009478, ENSBTAG00000006420, ENSBTAG00000001069, ENSBTAG00000019084, ENSBTAG00000019853, ENSBTAG00000017860, ENSBTAG00000016198, ENSBTAG00000054596	2.04698	0.864888	0.863075
GOTERM_BP_FAT	GO:0090287~regulation of cellular response to growth factor stimulus	14	0.0263788	;, ENSBTAG00000008232, ENSBTAG00000012558, ENSBTAG00000038716, ENSBTAG00000016618, ENSBTAG00000009020, ENSBTAG00000006420, ENSBTAG00000001069, ENSBTAG00000005108, ENSBTAG00000000128, ENSBTAG00000019853, ENSBTAG00000017860, ENSBTAG00000016198, ENSBTAG00000006909	1.96892	0.870335	0.86851
GOTERM_BP_FAT	GO:0051099~positive regulation of binding	10	0.020068	ENSBTAG00000001776, ENSBTAG00000016338, ENSBTAG00000038716, ENSBTAG00000005769, ENSBTAG00000018903, ENSBTAG00000002296, ENSBTAG00000017860, ENSBTAG00000016198, ENSBTAG00000054596, ENSBTAG00000021574	2.47437	0.802324	0.800642
GOTERM_BP_FAT	GO:0032092~positive regulation of protein binding	7	0.0218704	ENSBTAG00000016338, ENSBTAG00000005769, ENSBTAG00000002296, ENSBTAG00000017860, ENSBTAG00000016198, ENSBTAG00000054596, ENSBTAG00000021574	3.19949	0.802324	0.800642
GOTERM_BP_FAT	GO:0051101~regulation of DNA binding	8	0.0241076	ENSBTAG00000001776, ENSBTAG00000038716, ENSBTAG00000018903, ENSBTAG00000017113, ENSBTAG00000031544, ENSBTAG00000017860, ENSBTAG00000044118, ENSBTAG00000016198	2.80077	0.828435	0.826698
GOTERM_BP_FAT	GO:0051098~regulation of binding	15	0.0369684	ENSBTAG00000016338, ENSBTAG00000038716, ENSBTAG00000018903, ENSBTAG00000002296, ENSBTAG00000001050, ENSBTAG00000044118, ENSBTAG00000021574, ENSBTAG00000001776, ENSBTAG00000007537, ENSBTAG00000005769, ENSBTAG00000017113, ENSBTAG00000031544, ENSBTAG00000017860, ENSBTAG00000016198, ENSBTAG00000054596	1.82154	0.990371	0.988294
GOTERM_BP_FAT	GO:0030902~hindbrain development	10	0.00626244	ENSBTAG00000003457, ENSBTAG00000033562, ENSBTAG00000001069, ENSBTAG00000001257, ENSBTAG00000003848, ENSBTAG00000006631, ENSBTAG00000021874, ENSBTAG00000012030, ENSBTAG00000013680, ENSBTAG00000008421	2.99174	0.579158	0.577944
GOTERM_BP_FAT	GO:0022037~metencephalon development	8	0.009364	ENSBTAG00000033562, ENSBTAG00000001069, ENSBTAG00000001257, ENSBTAG00000003848, ENSBTAG00000006631, ENSBTAG00000021874, ENSBTAG00000012030, ENSBTAG00000008421	3.37529	0.599366	0.598109
GOTERM_BP_FAT	GO:0021696~cerebellar cortex morphogenesis	5	0.0108808	ENSBTAG00000033562, ENSBTAG00000001257, ENSBTAG00000006631, ENSBTAG00000021874, ENSBTAG00000012030	5.67398	0.648647	0.647286
GOTERM_BP_FAT	GO:0021692~cerebellar Purkinje cell layer morphogenesis	4	0.0115668	ENSBTAG00000033562, ENSBTAG00000001257, ENSBTAG00000021874, ENSBTAG00000012030	8.22727	0.678493	0.677071
GOTERM_BP_FAT	GO:0021549~cerebellum development	7	0.0169352	ENSBTAG00000033562, ENSBTAG00000001069, ENSBTAG00000001257, ENSBTAG00000003848, ENSBTAG00000006631, ENSBTAG00000021874, ENSBTAG00000012030	3.3877	0.794425	0.792759
GOTERM_BP_FAT	GO:0021587~cerebellum morphogenesis	5	0.0208134	ENSBTAG00000033562, ENSBTAG00000001257, ENSBTAG00000006631, ENSBTAG00000021874, ENSBTAG00000012030	4.7013	0.802324	0.800642
GOTERM_BP_FAT	GO:0021575~hindbrain morphogenesis	5	0.0250459	ENSBTAG00000033562, ENSBTAG00000001257, ENSBTAG00000006631, ENSBTAG00000021874, ENSBTAG00000012030	4.44717	0.842249	0.840483
GOTERM_BP_FAT	GO:0021702~cerebellar Purkinje cell differentiation	3	0.0351541	ENSBTAG00000033562, ENSBTAG00000001257, ENSBTAG00000012030	9.87273	0.960512	0.958498
GOTERM_BP_FAT	GO:0021695~cerebellar cortex development	5	0.0377524	ENSBTAG00000033562, ENSBTAG00000001257, ENSBTAG00000006631, ENSBTAG00000021874, ENSBTAG00000012030	3.91775	0.990371	0.988294
GOTERM_BP_FAT	GO:0021680~cerebellar Purkinje cell layer development	4	0.0388819	ENSBTAG00000033562, ENSBTAG00000001257, ENSBTAG00000021874, ENSBTAG00000012030	5.26545	1	0.998093
GOTERM_BP_FAT	GO:0021694~cerebellar Purkinje cell layer formation	3	0.0495478	ENSBTAG00000033562, ENSBTAG00000001257, ENSBTAG00000012030	8.22727	1	0.998093
GOTERM_BP_FAT	GO:0031325~positive regulation of cellular metabolic process	107	0.000316652	ENSBTAG00000010375, ENSBTAG00000009780, ENSBTAG00000050948, ENSBTAG00000004378, ENSBTAG00000005461, ENSBTAG00000005462, ENSBTAG00000009542, ENSBTAG00000007927, ENSBTAG00000014051, ENSBTAG00000046282, ENSBTAG00000006679, ENSBTAG00000048062, ENSBTAG00000001707, ENSBTAG00000016198, ENSBTAG00000054596, ENSBTAG00000018019, ENSBTAG00000014697, ENSBTAG00000016511, ENSBTAG00000015316, ENSBTAG00000004380,…	1.38306	0.13843	0.13814
GOTERM_BP_FAT	GO:0065009~regulation of molecular function	81	0.00193261	ENSBTAG00000012476, ENSBTAG00000050948, ENSBTAG00000009824, ENSBTAG00000006631, ENSBTAG00000004378, ENSBTAG00000004334, ENSBTAG00000008734, ENSBTAG00000008695, ENSBTAG00000004374, ENSBTAG00000007927, ENSBTAG00000020252, ENSBTAG00000001069, ENSBTAG00000014051, ENSBTAG00000001029, ENSBTAG00000016198, ENSBTAG00000054596, ENSBTAG00000013680, ENSBTAG00000018893, ENSBTAG00000032289, ENSBTAG00000015316,…	1.38691	0.394763	0.393935
GOTERM_BP_FAT	GO:0051338~regulation of transferase activity	32	0.00317645	ENSBTAG00000012476, ENSBTAG00000008232, ENSBTAG00000016618, ENSBTAG00000011922, ENSBTAG00000050948, ENSBTAG00000021766, ENSBTAG00000005763, ENSBTAG00000004378, ENSBTAG00000011727, ENSBTAG00000003305, ENSBTAG00000003942, ENSBTAG00000001069, ENSBTAG00000014051, ENSBTAG00000054777, ENSBTAG00000015316, ENSBTAG00000022808, ENSBTAG00000018928, ENSBTAG00000013238, ENSBTAG00000016943, ENSBTAG00000010444,…	1.74065	0.520739	0.519647
GOTERM_BP_FAT	GO:0007166~cell surface receptor signaling pathway	88	0.00408224	ENSBTAG00000011388, ;, ENSBTAG00000012558, ENSBTAG00000009020, ENSBTAG00000010138, ENSBTAG00000006599, ENSBTAG00000050948, ENSBTAG00000006631, ENSBTAG00000004334, ENSBTAG00000007927, ENSBTAG00000002799, ENSBTAG00000020252, ENSBTAG00000001069, ENSBTAG00000014051, ENSBTAG00000006679, ENSBTAG00000005108, ENSBTAG00000025837, ENSBTAG00000014693, ENSBTAG00000016198, ENSBTAG00000054596, ENSBTAG000000157…	1.32783	0.550955	0.5498
GOTERM_BP_FAT	GO:0051347~positive regulation of transferase activity	22	0.00430535	ENSBTAG00000022808, ENSBTAG00000016943, ENSBTAG00000008232, ENSBTAG00000010444, ENSBTAG00000016618, ENSBTAG00000001071, ENSBTAG00000018903, ENSBTAG00000021766, ENSBTAG00000009438, ENSBTAG00000000283, ENSBTAG00000004378, ENSBTAG00000021874, ENSBTAG00000011727, ENSBTAG00000044118, ENSBTAG00000001694, ENSBTAG00000047600, ENSBTAG00000003305, ENSBTAG00000001834, ENSBTAG00000014051, ENSBTAG00000000128,…	1.96739	0.550955	0.5498
GOTERM_BP_FAT	GO:0042325~regulation of phosphorylation	54	0.00686382	ENSBTAG00000012476, ;, ENSBTAG00000006599, ENSBTAG00000050948, ENSBTAG00000004378, ENSBTAG00000005462, ENSBTAG00000007927, ENSBTAG00000001069, ENSBTAG00000014051, ENSBTAG00000005108, ENSBTAG00000016198, ENSBTAG00000054596, ENSBTAG00000015316, ENSBTAG00000004380, ENSBTAG00000022808, ENSBTAG00000009438, ENSBTAG00000021874, ENSBTAG00000023734, ENSBTAG00000009478, ENSBTAG00000047600, ENSBTAG000000109…	1.43314	0.582663	0.581441
GOTERM_BP_FAT	GO:0019220~regulation of phosphate metabolic process	58	0.00774162	ENSBTAG00000012476, ENSBTAG00000011388, ;, ENSBTAG00000006599, ENSBTAG00000050948, ENSBTAG00000004378, ENSBTAG00000005462, ENSBTAG00000007927, ENSBTAG00000001069, ENSBTAG00000014051, ENSBTAG00000005108, ENSBTAG00000016198, ENSBTAG00000054596, ENSBTAG00000015316, ENSBTAG00000004380, ENSBTAG00000022808, ENSBTAG00000009438, ENSBTAG00000021874, ENSBTAG00000023734, ENSBTAG00000009478, ENSBTAG000000476…	1.40451	0.582663	0.581441
GOTERM_BP_FAT	GO:0051174~regulation of phosphorus metabolic process	58	0.00819642	ENSBTAG00000012476, ENSBTAG00000011388, ;, ENSBTAG00000006599, ENSBTAG00000050948, ENSBTAG00000004378, ENSBTAG00000005462, ENSBTAG00000007927, ENSBTAG00000001069, ENSBTAG00000014051, ENSBTAG00000005108, ENSBTAG00000016198, ENSBTAG00000054596, ENSBTAG00000015316, ENSBTAG00000004380, ENSBTAG00000022808, ENSBTAG00000009438, ENSBTAG00000021874, ENSBTAG00000023734, ENSBTAG00000009478, ENSBTAG000000476…	1.40039	0.582663	0.581441
GOTERM_BP_FAT	GO:0016310~phosphorylation	72	0.00998057	ENSBTAG00000014898, ENSBTAG00000008692, ENSBTAG00000012476, ;, ENSBTAG00000020735, ENSBTAG00000006599, ENSBTAG00000050948, ENSBTAG00000004378, ENSBTAG00000007288, ENSBTAG00000005462, ENSBTAG00000007927, ENSBTAG00000001069, ENSBTAG00000014051, ENSBTAG00000005108, ENSBTAG00000016198, ENSBTAG00000054596, ENSBTAG00000016797, ENSBTAG00000015316, ENSBTAG00000004380, ENSBTAG00000022808, ENSBTAG000000117…	1.32966	0.620468	0.619167
GOTERM_BP_FAT	GO:0044093~positive regulation of molecular function	48	0.0118476	ENSBTAG00000008232, ENSBTAG00000016338, ENSBTAG00000016618, ENSBTAG00000002296, ENSBTAG00000021766, ENSBTAG00000005367, ENSBTAG00000004378, ENSBTAG00000011727, ENSBTAG00000004334, ENSBTAG00000008695, ENSBTAG00000004374, ENSBTAG00000003305, ENSBTAG00000047035, ENSBTAG00000014051, ENSBTAG00000001029, ENSBTAG00000005769, ENSBTAG00000015000, ENSBTAG00000017860, ENSBTAG00000016198, ENSBTAG00000054596,…	1.42695	0.679681	0.678256
GOTERM_BP_FAT	GO:0043549~regulation of kinase activity	26	0.0164859	ENSBTAG00000012476, ENSBTAG00000008232, ENSBTAG00000016618, ENSBTAG00000011922, ENSBTAG00000050948, ENSBTAG00000021766, ENSBTAG00000005763, ENSBTAG00000004378, ENSBTAG00000011727, ENSBTAG00000003305, ENSBTAG00000003942, ENSBTAG00000014051, ENSBTAG00000015316, ENSBTAG00000022808, ENSBTAG00000018928, ENSBTAG00000013238, ENSBTAG00000010444, ENSBTAG00000009438, ENSBTAG00000000283, ENSBTAG00000021874,…	1.6423	0.787006	0.785356
GOTERM_BP_FAT	GO:0033674~positive regulation of kinase activity	17	0.0217547	ENSBTAG00000022808, ENSBTAG00000008232, ENSBTAG00000010444, ENSBTAG00000016618, ENSBTAG00000021766, ENSBTAG00000009438, ENSBTAG00000000283, ENSBTAG00000004378, ENSBTAG00000021874, ENSBTAG00000011727, ENSBTAG00000044118, ENSBTAG00000001694, ENSBTAG00000047600, ENSBTAG00000003305, ENSBTAG00000014051, ENSBTAG00000000128, ENSBTAG00000018223	1.85865	0.802324	0.800642
GOTERM_BP_FAT	GO:0001932~regulation of protein phosphorylation	46	0.0333033	;, ENSBTAG00000008232, ENSBTAG00000014677, ENSBTAG00000016618, ENSBTAG00000020638, ENSBTAG00000010513, ENSBTAG00000011922, ENSBTAG00000006599, ENSBTAG00000050948, ENSBTAG00000021766, ENSBTAG00000005367, ENSBTAG00000005763, ENSBTAG00000004378, ENSBTAG00000011727, ENSBTAG00000005462, ENSBTAG00000003305, ENSBTAG00000007927, ENSBTAG00000001069, ENSBTAG00000014051, ENSBTAG00000005108, ENSBTAG000000190…	1.34801	0.960512	0.958498
GOTERM_BP_FAT	GO:0009966~regulation of signal transduction	88	0.0369904	;, ENSBTAG00000012558, ENSBTAG00000009020, ENSBTAG00000008371, ENSBTAG00000006599, ENSBTAG00000050948, ENSBTAG00000006631, ENSBTAG00000004378, ENSBTAG00000004374, ENSBTAG00000004495, ENSBTAG00000007927, ENSBTAG00000020252, ENSBTAG00000001069, ENSBTAG00000014051, ENSBTAG00000005108, ENSBTAG00000025837, ENSBTAG00000014693, ENSBTAG00000016198, ENSBTAG00000054596, ENSBTAG00000015741, ENSBTAG000000378…	1.21273	0.990371	0.988294
GOTERM_BP_FAT	GO:0023051~regulation of signaling	98	0.0404548	ENSBTAG00000012558, ENSBTAG00000009020, ENSBTAG00000050948, ENSBTAG00000004378, ENSBTAG00000004495, ENSBTAG00000004374, ENSBTAG00000007927, ENSBTAG00000014051, ENSBTAG00000005108, ENSBTAG00000014693, ENSBTAG00000016198, ENSBTAG00000054596, ENSBTAG00000001708, ENSBTAG00000004380, ENSBTAG00000008224, ENSBTAG00000046677, ENSBTAG00000044097, ENSBTAG00000014182, ENSBTAG00000038011, ENSBTAG00000018942,…	1.19359	1	0.998093
GOTERM_BP_FAT	GO:0010646~regulation of cell communication	97	0.0408293	ENSBTAG00000012558, ENSBTAG00000009020, ENSBTAG00000050948, ENSBTAG00000004378, ENSBTAG00000004495, ENSBTAG00000004374, ENSBTAG00000007927, ENSBTAG00000014051, ENSBTAG00000005108, ENSBTAG00000014693, ENSBTAG00000016198, ENSBTAG00000054596, ENSBTAG00000001708, ENSBTAG00000004380, ENSBTAG00000008224, ENSBTAG00000046677, ENSBTAG00000044097, ENSBTAG00000014182, ENSBTAG00000038011, ENSBTAG00000018942,…	1.19289	1	0.998093
GOTERM_BP_FAT	GO:0031399~regulation of protein modification process	57	0.0443753	;, ENSBTAG00000006599, ENSBTAG00000050948, ENSBTAG00000004378, ENSBTAG00000005462, ENSBTAG00000007927, ENSBTAG00000001069, ENSBTAG00000014051, ENSBTAG00000005108, ENSBTAG00000016198, ENSBTAG00000054596, ENSBTAG00000015316, ENSBTAG00000004380, ENSBTAG00000022808, ENSBTAG00000010069, ENSBTAG00000021874, ENSBTAG00000023734, ENSBTAG00000009478, ENSBTAG00000047600, ENSBTAG00000010906, ENSBTAG000000066…	1.27607	1	0.998093
GOTERM_BP_FAT	GO:0050790~regulation of catalytic activity	53	0.0482412	ENSBTAG00000012476, ENSBTAG00000050948, ENSBTAG00000004378, ENSBTAG00000004334, ENSBTAG00000007927, ENSBTAG00000001069, ENSBTAG00000014051, ENSBTAG00000001029, ENSBTAG00000054596, ENSBTAG00000013680, ENSBTAG00000032289, ENSBTAG00000015316, ENSBTAG00000022808, ENSBTAG00000001071, ENSBTAG00000018903, ENSBTAG00000009438, ENSBTAG00000021874, ENSBTAG00000008421, ENSBTAG00000047600, ENSBTAG00000046677,…	1.28438	1	0.998093
GOTERM_BP_FAT	GO:0051246~regulation of protein metabolic process	82	0.0506428	;, ENSBTAG00000008371, ENSBTAG00000006599, ENSBTAG00000050948, ENSBTAG00000004378, ENSBTAG00000004334, ENSBTAG00000005462, ENSBTAG00000009542, ENSBTAG00000007927, ENSBTAG00000001069, ENSBTAG00000014051, ENSBTAG00000005108, ENSBTAG00000025837, ENSBTAG00000015220, ENSBTAG00000016198, ENSBTAG00000054596, ENSBTAG00000016511, ENSBTAG00000015316, ENSBTAG00000004380, ENSBTAG00000022808, ENSBTAG000000100…	1.20471	1	0.998093
GOTERM_BP_FAT	GO:0006793~phosphorus metabolic process	93	0.0507448	ENSBTAG00000014898, ENSBTAG00000008692, ENSBTAG00000012476, ENSBTAG00000011388, ENSBTAG00000009541, ;, ENSBTAG00000009061, ENSBTAG00000020735, ENSBTAG00000006599, ENSBTAG00000050948, ENSBTAG00000004378, ENSBTAG00000046649, ENSBTAG00000007920, ENSBTAG00000007288, ENSBTAG00000005462, ENSBTAG00000007927, ENSBTAG00000031837, ENSBTAG00000001069, ENSBTAG00000014051, ENSBTAG00000005108, ENSBTAG000000161…	1.1858	1	0.998093
GOTERM_BP_FAT	GO:0010562~positive regulation of phosphorus metabolic process	36	0.0404963	ENSBTAG00000011388, ;, ENSBTAG00000008232, ENSBTAG00000016338, ENSBTAG00000016618, ENSBTAG00000006599, ENSBTAG00000021766, ENSBTAG00000005367, ENSBTAG00000004378, ENSBTAG00000011727, ENSBTAG00000005462, ENSBTAG00000003305, ENSBTAG00000007927, ENSBTAG00000001069, ENSBTAG00000014051, ENSBTAG00000019084, ENSBTAG00000015000, ENSBTAG00000017860, ENSBTAG00000022808, ENSBTAG00000011851, ENSBTAG000000104…	1.35497	1	0.998093
GOTERM_BP_FAT	GO:0009966~regulation of signal transduction	88	0.0369904	;, ENSBTAG00000012558, ENSBTAG00000009020, ENSBTAG00000008371, ENSBTAG00000006599, ENSBTAG00000050948, ENSBTAG00000006631, ENSBTAG00000004378, ENSBTAG00000004374, ENSBTAG00000004495, ENSBTAG00000007927, ENSBTAG00000020252, ENSBTAG00000001069, ENSBTAG00000014051, ENSBTAG00000005108, ENSBTAG00000025837, ENSBTAG00000014693, ENSBTAG00000016198, ENSBTAG00000054596, ENSBTAG00000015741, ENSBTAG000000378…	1.21273	0.990371	0.988294
GOTERM_BP_FAT	GO:0009968~negative regulation of signal transduction	41	0.0377572	ENSBTAG00000008232, ENSBTAG00000021927, ENSBTAG00000012558, ENSBTAG00000009020, ENSBTAG00000020638, ENSBTAG00000010513, ENSBTAG00000050948, ENSBTAG00000006631, ENSBTAG00000005367, ENSBTAG00000005763, ENSBTAG00000023426, ENSBTAG00000007927, ENSBTAG00000049215, ENSBTAG00000003942, ENSBTAG00000001069, ENSBTAG00000005108, ENSBTAG00000025837, ENSBTAG00000015000, ENSBTAG00000017860, ENSBTAG00000014693,…	1.36704	0.990371	0.988294
GOTERM_BP_FAT	GO:0023051~regulation of signaling	98	0.0404548	ENSBTAG00000012558, ENSBTAG00000009020, ENSBTAG00000050948, ENSBTAG00000004378, ENSBTAG00000004495, ENSBTAG00000004374, ENSBTAG00000007927, ENSBTAG00000014051, ENSBTAG00000005108, ENSBTAG00000014693, ENSBTAG00000016198, ENSBTAG00000054596, ENSBTAG00000001708, ENSBTAG00000004380, ENSBTAG00000008224, ENSBTAG00000046677, ENSBTAG00000044097, ENSBTAG00000014182, ENSBTAG00000038011, ENSBTAG00000018942,…	1.19359	1	0.998093
GOTERM_BP_FAT	GO:0010646~regulation of cell communication	97	0.0408293	ENSBTAG00000012558, ENSBTAG00000009020, ENSBTAG00000050948, ENSBTAG00000004378, ENSBTAG00000004495, ENSBTAG00000004374, ENSBTAG00000007927, ENSBTAG00000014051, ENSBTAG00000005108, ENSBTAG00000014693, ENSBTAG00000016198, ENSBTAG00000054596, ENSBTAG00000001708, ENSBTAG00000004380, ENSBTAG00000008224, ENSBTAG00000046677, ENSBTAG00000044097, ENSBTAG00000014182, ENSBTAG00000038011, ENSBTAG00000018942,…	1.19289	1	0.998093
GOTERM_BP_FAT	GO:0010507~negative regulation of autophagy	8	0.00217776	ENSBTAG00000018073, ENSBTAG00000001776, ENSBTAG00000026754, ENSBTAG00000001069, ENSBTAG00000005910, ENSBTAG00000020735, ENSBTAG00000018910, ENSBTAG00000008079	4.38788	0.40802	0.407164
GOTERM_BP_FAT	GO:0031330~negative regulation of cellular catabolic process	12	0.00769499	ENSBTAG00000018073, ENSBTAG00000001776, ENSBTAG00000026754, ENSBTAG00000001069, ENSBTAG00000008232, ENSBTAG00000005910, ENSBTAG00000020638, ENSBTAG00000020735, ENSBTAG00000017860, ENSBTAG00000018921, ENSBTAG00000018910, ENSBTAG00000008079	2.5478	0.582663	0.581441
GOTERM_BP_FAT	GO:0031329~regulation of cellular catabolic process	28	0.0125005	ENSBTAG00000006250, ENSBTAG00000008232, ENSBTAG00000020638, ENSBTAG00000008371, ENSBTAG00000020735, ENSBTAG00000002296, ENSBTAG00000005488, ENSBTAG00000008079, ENSBTAG00000026885, ENSBTAG00000018073, ENSBTAG00000000510, ENSBTAG00000003942, ENSBTAG00000001069, ENSBTAG00000015000, ENSBTAG00000017860, ENSBTAG00000018910, ENSBTAG00000040018, ENSBTAG00000015711, ENSBTAG00000021076, ENSBTAG00000002348,…	1.64252	0.705134	0.703655
GOTERM_BP_FAT	GO:0009894~regulation of catabolic process	32	0.0221696	ENSBTAG00000006250, ENSBTAG00000008232, ENSBTAG00000020638, ENSBTAG00000008371, ENSBTAG00000020735, ENSBTAG00000002296, ENSBTAG00000005488, ENSBTAG00000008079, ENSBTAG00000026885, ENSBTAG00000018073, ENSBTAG00000000510, ENSBTAG00000003942, ENSBTAG00000001069, ENSBTAG00000015000, ENSBTAG00000017860, ENSBTAG00000016198, ENSBTAG00000018910, ENSBTAG00000011851, ENSBTAG00000040018, ENSBTAG00000015711,…	1.50657	0.805208	0.80352
GOTERM_BP_FAT	GO:0009895~negative regulation of catabolic process	13	0.0332458	ENSBTAG00000011851, ENSBTAG00000008232, ENSBTAG00000020638, ENSBTAG00000020735, ENSBTAG00000008079, ENSBTAG00000018073, ENSBTAG00000001776, ENSBTAG00000026754, ENSBTAG00000001069, ENSBTAG00000005910, ENSBTAG00000017860, ENSBTAG00000018910, ENSBTAG00000018921	1.97151	0.960512	0.958498
GOTERM_CC_FAT	GO:0098590~plasma membrane region	39	0.0138546	ENSBTAG00000014676, ENSBTAG00000010798, ENSBTAG00000016618, ENSBTAG00000004277, ENSBTAG00000001382, ENSBTAG00000007302, ENSBTAG00000019290, ENSBTAG00000025277, ENSBTAG00000026885, ENSBTAG00000023289, ENSBTAG00000002799, ENSBTAG00000020252, ENSBTAG00000018792, ENSBTAG00000001029, ENSBTAG00000000238, ENSBTAG00000014192, ENSBTAG00000013680, ENSBTAG00000050873, ENSBTAG00000010444, ENSBTAG00000017837,…	1.48283	1	1
GOTERM_CC_FAT	GO:0035770~ribonucleoprotein granule	14	0.0176458	ENSBTAG00000006250, ENSBTAG00000016108, ENSBTAG00000004290, ENSBTAG00000004376, ENSBTAG00000005462, ENSBTAG00000021076, ENSBTAG00000049402, ENSBTAG00000006417, ENSBTAG00000015220, ENSBTAG00000015000, ENSBTAG00000012253, ENSBTAG00000050695, ENSBTAG00000016511, ENSBTAG00000018324	2.07968	1	1
GOTERM_BP_FAT	GO:1901361~organic cyclic compound catabolic process	18	0.0233307	ENSBTAG00000006250, ENSBTAG00000015711, ENSBTAG00000011415, ENSBTAG00000020735, ENSBTAG00000004376, ENSBTAG00000020015, ENSBTAG00000047676, ENSBTAG00000024255, ENSBTAG00000021076, ENSBTAG00000005766, ENSBTAG00000018283, ENSBTAG00000006417, ENSBTAG00000015220, ENSBTAG00000015000, ENSBTAG00000031358, ENSBTAG00000012253, ENSBTAG00000012794, ENSBTAG00000018324	1.8005	0.815837	0.814126
GOTERM_BP_FAT	GO:0019439~aromatic compound catabolic process	17	0.0241614	ENSBTAG00000006250, ENSBTAG00000015711, ENSBTAG00000011415, ENSBTAG00000020735, ENSBTAG00000004376, ENSBTAG00000020015, ENSBTAG00000024255, ENSBTAG00000021076, ENSBTAG00000005766, ENSBTAG00000018283, ENSBTAG00000006417, ENSBTAG00000015220, ENSBTAG00000015000, ENSBTAG00000031358, ENSBTAG00000012253, ENSBTAG00000012794, ENSBTAG00000018324	1.83428	0.828435	0.826698
GOTERM_BP_FAT	GO:0006402~mRNA catabolic process	10	0.0280025	ENSBTAG00000021076, ENSBTAG00000006250, ENSBTAG00000015711, ENSBTAG00000011415, ENSBTAG00000006417, ENSBTAG00000020735, ENSBTAG00000015220, ENSBTAG00000004376, ENSBTAG00000012253, ENSBTAG00000018324	2.33398	0.89574	0.893861
GOTERM_BP_FAT	GO:0044270~cellular nitrogen compound catabolic process	16	0.0307895	ENSBTAG00000006250, ENSBTAG00000015711, ENSBTAG00000011415, ENSBTAG00000020735, ENSBTAG00000004376, ENSBTAG00000020015, ENSBTAG00000008734, ENSBTAG00000024255, ENSBTAG00000021076, ENSBTAG00000005766, ENSBTAG00000006417, ENSBTAG00000015220, ENSBTAG00000015000, ENSBTAG00000031358, ENSBTAG00000012253, ENSBTAG00000018324	1.82196	0.931811	0.929857
GOTERM_CC_FAT	GO:0000932~P-body	7	0.0313399	ENSBTAG00000021076, ENSBTAG00000016108, ENSBTAG00000006417, ENSBTAG00000015220, ENSBTAG00000004376, ENSBTAG00000012253, ENSBTAG00000018324	2.94165	1	1
GOTERM_BP_FAT	GO:0046700~heterocycle catabolic process	16	0.031581	ENSBTAG00000006250, ENSBTAG00000015711, ENSBTAG00000011415, ENSBTAG00000020735, ENSBTAG00000004376, ENSBTAG00000020015, ENSBTAG00000047676, ENSBTAG00000024255, ENSBTAG00000021076, ENSBTAG00000005766, ENSBTAG00000006417, ENSBTAG00000015220, ENSBTAG00000015000, ENSBTAG00000031358, ENSBTAG00000012253, ENSBTAG00000018324	1.81567	0.94133	0.939356
GOTERM_CC_FAT	GO:0036464~cytoplasmic ribonucleoprotein granule	12	0.0508859	ENSBTAG00000021076, ENSBTAG00000006250, ENSBTAG00000016108, ENSBTAG00000006417, ENSBTAG00000015000, ENSBTAG00000015220, ENSBTAG00000004376, ENSBTAG00000012253, ENSBTAG00000016511, ENSBTAG00000005462, ENSBTAG00000050695, ENSBTAG00000018324	1.90674	1	1
GOTERM_BP_FAT	GO:0021537~telencephalon development	12	0.0207857	ENSBTAG00000050523, ENSBTAG00000003457, ENSBTAG00000033562, ENSBTAG00000008232, ENSBTAG00000001257, ENSBTAG00000015711, ENSBTAG00000005108, ENSBTAG00000025837, ENSBTAG00000021874, ENSBTAG00000013680, ENSBTAG00000018019, ENSBTAG00000046677	2.2062	0.802324	0.800642
GOTERM_BP_FAT	GO:0021772~olfactory bulb development	4	0.0388819	ENSBTAG00000003457, ENSBTAG00000001257, ENSBTAG00000005108, ENSBTAG00000021874	5.26545	1	0.998093
GOTERM_BP_FAT	GO:0021988~olfactory lobe development	4	0.0473144	ENSBTAG00000003457, ENSBTAG00000001257, ENSBTAG00000005108, ENSBTAG00000021874	4.87542	1	0.998093
GOTERM_MF_FAT	GO:0098772~molecular function regulator	47	0.0119973	ENSBTAG00000008232, ENSBTAG00000010532, ENSBTAG00000009020, ENSBTAG00000020638, ENSBTAG00000006656, ENSBTAG00000011727, ENSBTAG00000003305, ENSBTAG00000047035, ENSBTAG00000001069, ENSBTAG00000045892, ENSBTAG00000053845, ENSBTAG00000005108, ENSBTAG00000001029, ENSBTAG00000019041, ENSBTAG00000000238, ENSBTAG00000015000, ENSBTAG00000012350, ENSBTAG00000054596, ENSBTAG00000013680, ENSBTAG00000018910,…	1.43422	0.266895	0.259844
GOTERM_MF_FAT	GO:0060589~nucleoside-triphosphatase regulator activity	13	0.0269353	ENSBTAG00000008232, ENSBTAG00000010532, ENSBTAG00000005410, ENSBTAG00000006656, ENSBTAG00000001057, ENSBTAG00000007433, ENSBTAG00000047035, ENSBTAG00000053845, ENSBTAG00000033747, ENSBTAG00000005108, ENSBTAG00000018403, ENSBTAG00000013680, ENSBTAG00000032289	2.03833	0.430123	0.41876
GOTERM_MF_FAT	GO:0030695~GTPase regulator activity	11	0.0434076	ENSBTAG00000047035, ENSBTAG00000008232, ENSBTAG00000053845, ENSBTAG00000010532, ENSBTAG00000005108, ENSBTAG00000005410, ENSBTAG00000006656, ENSBTAG00000018403, ENSBTAG00000001057, ENSBTAG00000007433, ENSBTAG00000032289	2.04969	0.583718	0.568296
GOTERM_BP_FAT	GO:0007224~smoothened signaling pathway	9	0.0206664	ENSBTAG00000014512, ENSBTAG00000014182, ENSBTAG00000025837, ENSBTAG00000004277, ENSBTAG00000015000, ENSBTAG00000006631, ENSBTAG00000017860, ENSBTAG00000011275, ENSBTAG00000004287	2.64448	0.802324	0.800642
GOTERM_BP_FAT	GO:0008589~regulation of smoothened signaling pathway	6	0.0496614	ENSBTAG00000014182, ENSBTAG00000025837, ENSBTAG00000015000, ENSBTAG00000006631, ENSBTAG00000011275, ENSBTAG00000004287	2.99174	1	0.998093
GOTERM_BP_FAT	GO:1902582~single-organism intracellular transport	32	0.00177414	ENSBTAG00000011388, ENSBTAG00000014512, ENSBTAG00000014319, ENSBTAG00000008371, ENSBTAG00000050948, ENSBTAG00000006414, ENSBTAG00000009687, ENSBTAG00000020252, ENSBTAG00000030529, ENSBTAG00000001069, ENSBTAG00000002896, ENSBTAG00000015683, ENSBTAG00000035379, ENSBTAG00000015316, ENSBTAG00000013236, ENSBTAG00000010624, ENSBTAG00000008600, ENSBTAG00000001050, ENSBTAG00000021336, ENSBTAG00000008421,…	1.80943	0.394763	0.393935
GOTERM_BP_FAT	GO:1902580~single-organism cellular localization	37	0.0100533	ENSBTAG00000011388, ENSBTAG00000014512, ENSBTAG00000014319, ENSBTAG00000008371, ENSBTAG00000050948, ENSBTAG00000009307, ENSBTAG00000006414, ENSBTAG00000009687, ENSBTAG00000020252, ENSBTAG00000030529, ENSBTAG00000001069, ENSBTAG00000002896, ENSBTAG00000014693, ENSBTAG00000015683, ENSBTAG00000018893, ENSBTAG00000035379, ENSBTAG00000015316, ENSBTAG00000013236, ENSBTAG00000010624, ENSBTAG00000008600,…	1.53936	0.620468	0.619167
GOTERM_BP_FAT	GO:0045184~establishment of protein localization	56	0.0396816	ENSBTAG00000007483, ENSBTAG00000050948, ENSBTAG00000004333, ENSBTAG00000000133, ENSBTAG00000020252, ENSBTAG00000002798, ENSBTAG00000001069, ENSBTAG00000054596, ENSBTAG00000018893, ENSBTAG00000016511, ENSBTAG00000050873, ENSBTAG00000015316, ENSBTAG00000001071, ENSBTAG00000018903, ENSBTAG00000009636, ENSBTAG00000021874, ENSBTAG00000023734, ENSBTAG00000008421, ENSBTAG00000044097, ENSBTAG00000002769,…	1.28875	1	0.998093
GOTERM_BP_FAT	GO:0033036~macromolecule localization	88	0.0462593	ENSBTAG00000011388, ENSBTAG00000007483, ENSBTAG00000050948, ENSBTAG00000009307, ENSBTAG00000004333, ENSBTAG00000007962, ENSBTAG00000000133, ENSBTAG00000025277, ENSBTAG00000026885, ENSBTAG00000009543, ENSBTAG00000020252, ENSBTAG00000002798, ENSBTAG00000001069, ENSBTAG00000014051, ENSBTAG00000014693, ENSBTAG00000054596, ENSBTAG00000018893, ENSBTAG00000016511, ENSBTAG00000050873, ENSBTAG00000015316,…	1.20017	1	0.998093
KEGG_PATHWAY	bta04350:TGF-beta signaling pathway	9	0.00546578	ENSBTAG00000013555, ENSBTAG00000038716, ENSBTAG00000019084, ENSBTAG00000014912, ENSBTAG00000019853, ENSBTAG00000006599, ENSBTAG00000053583, ENSBTAG00000016198, ENSBTAG00000006420	3.33014	1	1
GOTERM_BP_FAT	GO:0007178~transmembrane receptor protein serine/threonine kinase signaling pathway	18	0.0116402	ENSBTAG00000013555, ;, ENSBTAG00000010069, ENSBTAG00000038716, ENSBTAG00000009020, ENSBTAG00000006599, ENSBTAG00000004322, ENSBTAG00000009478, ENSBTAG00000006420, ENSBTAG00000002799, ENSBTAG00000001069, ENSBTAG00000019084, ENSBTAG00000009639, ENSBTAG00000019853, ENSBTAG00000003709, ENSBTAG00000017860, ENSBTAG00000016198, ENSBTAG00000054596	1.94856	0.678493	0.677071
GOTERM_BP_FAT	GO:0090092~regulation of transmembrane receptor protein serine/threonine kinase signaling pathway	13	0.025884	ENSBTAG00000013555, ;, ENSBTAG00000038716, ENSBTAG00000009020, ENSBTAG00000006599, ENSBTAG00000009478, ENSBTAG00000006420, ENSBTAG00000001069, ENSBTAG00000019084, ENSBTAG00000019853, ENSBTAG00000017860, ENSBTAG00000016198, ENSBTAG00000054596	2.04698	0.864888	0.863075
GOTERM_BP_FAT	GO:0090100~positive regulation of transmembrane receptor protein serine/threonine kinase signaling pathway	8	0.0308831	ENSBTAG00000013555, ;, ENSBTAG00000019084, ENSBTAG00000006599, ENSBTAG00000017860, ENSBTAG00000016198, ENSBTAG00000009478, ENSBTAG00000006420	2.65932	0.931811	0.929857
GOTERM_BP_FAT	GO:0060395~SMAD protein signal transduction	6	0.037302	ENSBTAG00000038716, ENSBTAG00000019084, ENSBTAG00000006599, ENSBTAG00000017860, ENSBTAG00000004322, ENSBTAG00000009478	3.23696	0.990371	0.988294
GOTERM_MF_FAT	GO:0016875~ligase activity, forming carbon-oxygen bonds	5	0.0210547	ENSBTAG00000016967, ENSBTAG00000004738, ENSBTAG00000018928, ENSBTAG00000018405, ENSBTAG00000018913	4.70383	0.36471	0.355075
GOTERM_MF_FAT	GO:0016876~ligase activity, forming aminoacyl-tRNA and related compounds	5	0.0210547	ENSBTAG00000016967, ENSBTAG00000004738, ENSBTAG00000018928, ENSBTAG00000018405, ENSBTAG00000018913	4.70383	0.36471	0.355075
GOTERM_MF_FAT	GO:0004812~aminoacyl-tRNA ligase activity	5	0.0210547	ENSBTAG00000016967, ENSBTAG00000004738, ENSBTAG00000018928, ENSBTAG00000018405, ENSBTAG00000018913	4.70383	0.36471	0.355075
GOTERM_BP_FAT	GO:0006418~tRNA aminoacylation for protein translation	5	0.034965	ENSBTAG00000016967, ENSBTAG00000004738, ENSBTAG00000018928, ENSBTAG00000018405, ENSBTAG00000018913	4.0133	0.960512	0.958498
GOTERM_MF_FAT	GO:0016874~ligase activity	10	0.0386242	ENSBTAG00000016967, ENSBTAG00000009541, ENSBTAG00000004738, ENSBTAG00000018928, ENSBTAG00000018405, ENSBTAG00000018913, ENSBTAG00000012030, ENSBTAG00000017567, ENSBTAG00000001708, ENSBTAG00000004495	2.20408	0.548249	0.533765
GOTERM_BP_FAT	GO:0043039~tRNA aminoacylation	5	0.043699	ENSBTAG00000016967, ENSBTAG00000004738, ENSBTAG00000018928, ENSBTAG00000018405, ENSBTAG00000018913	3.73967	1	0.998093
GOTERM_BP_FAT	GO:0043038~amino acid activation	5	0.046858	ENSBTAG00000016967, ENSBTAG00000004738, ENSBTAG00000018928, ENSBTAG00000018405, ENSBTAG00000018913	3.65657	1	0.998093
GOTERM_BP_FAT	GO:0090068~positive regulation of cell cycle process	14	0.00845573	ENSBTAG00000015316, ENSBTAG00000013236, ENSBTAG00000005293, ENSBTAG00000050948, ENSBTAG00000039929, ENSBTAG00000006631, ENSBTAG00000021874, ENSBTAG00000006656, ENSBTAG00000005461, ENSBTAG00000021694, ENSBTAG00000002474, ENSBTAG00000001776, ENSBTAG00000001069, ENSBTAG00000009639	2.29218	0.582663	0.581441
GOTERM_BP_FAT	GO:0031099~regeneration	7	0.0509765	ENSBTAG00000013236, ENSBTAG00000000575, ENSBTAG00000022635, ENSBTAG00000006631, ENSBTAG00000054596, ENSBTAG00000005461, ENSBTAG00000046677	2.61777	1	0.998093
GOTERM_BP_FAT	GO:0006091~generation of precursor metabolites and energy	19	0.0203375	ENSBTAG00000008692, ENSBTAG00000014898, ENSBTAG00000009541, ENSBTAG00000004371, ENSBTAG00000011922, ENSBTAG00000004367, ENSBTAG00000007920, ENSBTAG00000008734, ENSBTAG00000009479, ENSBTAG00000001032, ENSBTAG00000050016, ENSBTAG00000002348, ENSBTAG00000001069, ENSBTAG00000051416, ENSBTAG00000005910, ENSBTAG00000015000, ENSBTAG00000016198, ENSBTAG00000054777, ENSBTAG00000012178	1.79161	0.802324	0.800642
GOTERM_BP_FAT	GO:0051093~negative regulation of developmental process	32	0.0491761	;, ENSBTAG00000009780, ENSBTAG00000008232, ENSBTAG00000012558, ENSBTAG00000010138, ENSBTAG00000009020, ENSBTAG00000010513, ENSBTAG00000005461, ENSBTAG00000001069, ENSBTAG00000005108, ENSBTAG00000025837, ENSBTAG00000005769, ENSBTAG00000013680, ENSBTAG00000012253, ENSBTAG00000013236, ENSBTAG00000013238, ENSBTAG00000010003, ENSBTAG00000038716, ENSBTAG00000011419, ENSBTAG00000004368, ENSBTAG000000061…	1.406	1	0.998093
GOTERM_BP_FAT	GO:0071359~cellular response to dsRNA	7	0.0119197	ENSBTAG00000015316, ENSBTAG00000001069, ENSBTAG00000002296, ENSBTAG00000015220, ENSBTAG00000012253, ENSBTAG00000009542, ENSBTAG00000018324	3.65657	0.679681	0.678256
GOTERM_BP_FAT	GO:0035278~miRNA mediated inhibition of translation	4	0.0161163	ENSBTAG00000021076, ENSBTAG00000015220, ENSBTAG00000012253, ENSBTAG00000018324	7.31313	0.782834	0.781193
GOTERM_BP_FAT	GO:0045974~regulation of translation, ncRNA-mediated	4	0.0161163	ENSBTAG00000021076, ENSBTAG00000015220, ENSBTAG00000012253, ENSBTAG00000018324	7.31313	0.782834	0.781193
GOTERM_BP_FAT	GO:0040033~negative regulation of translation, ncRNA-mediated	4	0.0161163	ENSBTAG00000021076, ENSBTAG00000015220, ENSBTAG00000012253, ENSBTAG00000018324	7.31313	0.782834	0.781193
GOTERM_BP_FAT	GO:0035280~miRNA loading onto RISC involved in gene silencing by miRNA	3	0.0227665	ENSBTAG00000015220, ENSBTAG00000012253, ENSBTAG00000018324	12.3409	0.805208	0.80352
GOTERM_BP_FAT	GO:0010501~RNA secondary structure unwinding	3	0.0227665	ENSBTAG00000015220, ENSBTAG00000012253, ENSBTAG00000018324	12.3409	0.805208	0.80352
GOTERM_MF_FAT	GO:0035198~miRNA binding	4	0.0287754	ENSBTAG00000015220, ENSBTAG00000012253, ENSBTAG00000009542, ENSBTAG00000018324	5.93407	0.445583	0.433811
GOTERM_CC_FAT	GO:0070578~RISC-loading complex	3	0.0303126	ENSBTAG00000015220, ENSBTAG00000012253, ENSBTAG00000018324	10.646	1	1
GOTERM_CC_FAT	GO:0000932~P-body	7	0.0313399	ENSBTAG00000021076, ENSBTAG00000016108, ENSBTAG00000006417, ENSBTAG00000015220, ENSBTAG00000004376, ENSBTAG00000012253, ENSBTAG00000018324	2.94165	1	1
GOTERM_BP_FAT	GO:0070922~small RNA loading onto RISC	3	0.0351541	ENSBTAG00000015220, ENSBTAG00000012253, ENSBTAG00000018324	9.87273	0.960512	0.958498
GOTERM_BP_FAT	GO:0035196~production of miRNAs involved in gene silencing by miRNA	5	0.0377524	ENSBTAG00000001069, ENSBTAG00000015220, ENSBTAG00000012253, ENSBTAG00000009542, ENSBTAG00000018324	3.91775	0.990371	0.988294
GOTERM_BP_FAT	GO:0040029~regulation of gene expression, epigenetic	11	0.0465155	ENSBTAG00000021076, ENSBTAG00000001069, ENSBTAG00000038409, ENSBTAG00000009638, ENSBTAG00000015220, ENSBTAG00000015572, ENSBTAG00000016198, ENSBTAG00000012253, ENSBTAG00000009542, ENSBTAG00000018324, ENSBTAG00000009246	2.02235	1	0.998093
GOTERM_BP_FAT	GO:0031050~dsRNA fragmentation	5	0.046858	ENSBTAG00000001069, ENSBTAG00000015220, ENSBTAG00000012253, ENSBTAG00000009542, ENSBTAG00000018324	3.65657	1	0.998093
GOTERM_BP_FAT	GO:0070918~production of small RNA involved in gene silencing by RNA	5	0.046858	ENSBTAG00000001069, ENSBTAG00000015220, ENSBTAG00000012253, ENSBTAG00000009542, ENSBTAG00000018324	3.65657	1	0.998093
GOTERM_BP_FAT	GO:0035195~gene silencing by miRNA	6	0.047019	ENSBTAG00000021076, ENSBTAG00000001069, ENSBTAG00000015220, ENSBTAG00000012253, ENSBTAG00000009542, ENSBTAG00000018324	3.03776	1	0.998093
GOTERM_BP_FAT	GO:0031054~pre-miRNA processing	3	0.0495478	ENSBTAG00000015220, ENSBTAG00000012253, ENSBTAG00000018324	8.22727	1	0.998093
GOTERM_BP_FAT	GO:0061077~chaperone-mediated protein folding	7	0.0147816	ENSBTAG00000018318, ENSBTAG00000007537, ENSBTAG00000006202, ENSBTAG00000011419, ENSBTAG00000006205, ENSBTAG00000054596, ENSBTAG00000002286	3.49036	0.760238	0.758644
GOTERM_BP_FAT	GO:0006913~nucleocytoplasmic transport	19	0.00447684	ENSBTAG00000015316, ENSBTAG00000013236, ENSBTAG00000050948, ENSBTAG00000008600, ENSBTAG00000006414, ENSBTAG00000006656, ENSBTAG00000011419, ENSBTAG00000021574, ENSBTAG00000006420, ENSBTAG00000030529, ENSBTAG00000001069, ENSBTAG00000002896, ENSBTAG00000024801, ENSBTAG00000004965, ENSBTAG00000015572, ENSBTAG00000019854, ENSBTAG00000018893, ENSBTAG00000016511, ENSBTAG00000035379	2.09823	0.550955	0.5498
GOTERM_BP_FAT	GO:0051169~nuclear transport	19	0.0046134	ENSBTAG00000015316, ENSBTAG00000013236, ENSBTAG00000050948, ENSBTAG00000008600, ENSBTAG00000006414, ENSBTAG00000006656, ENSBTAG00000011419, ENSBTAG00000021574, ENSBTAG00000006420, ENSBTAG00000030529, ENSBTAG00000001069, ENSBTAG00000002896, ENSBTAG00000024801, ENSBTAG00000004965, ENSBTAG00000015572, ENSBTAG00000019854, ENSBTAG00000018893, ENSBTAG00000016511, ENSBTAG00000035379	2.09121	0.550955	0.5498
GOTERM_BP_FAT	GO:0072594~establishment of protein localization to organelle	19	0.0282578	ENSBTAG00000013236, ENSBTAG00000001071, ENSBTAG00000018903, ENSBTAG00000050948, ENSBTAG00000008600, ENSBTAG00000006414, ENSBTAG00000009687, ENSBTAG00000008421, ENSBTAG00000000133, ENSBTAG00000006420, ENSBTAG00000018073, ENSBTAG00000002798, ENSBTAG00000030529, ENSBTAG00000001069, ENSBTAG00000002896, ENSBTAG00000007537, ENSBTAG00000004965, ENSBTAG00000031544, ENSBTAG00000015683	1.72251	0.898425	0.896541
GOTERM_BP_FAT	GO:0014009~glial cell proliferation	4	0.0312937	ENSBTAG00000001069, ENSBTAG00000005910, ENSBTAG00000038716, ENSBTAG00000000283	5.72332	0.938096	0.936129
GOTERM_BP_FAT	GO:0007049~cell cycle	56	0.00414439	ENSBTAG00000013326, ENSBTAG00000010532, ENSBTAG00000050948, ENSBTAG00000006631, ENSBTAG00000005461, ENSBTAG00000002474, ENSBTAG00000002798, ENSBTAG00000001069, ENSBTAG00000015220, ENSBTAG00000001707, ENSBTAG00000015741, ENSBTAG00000014377, ENSBTAG00000018216, ENSBTAG00000001708, ENSBTAG00000012111, ENSBTAG00000015316, ENSBTAG00000018904, ENSBTAG00000022808, ENSBTAG00000032396, ENSBTAG00000015711,…	1.45915	0.550955	0.5498
GOTERM_BP_FAT	GO:0022402~cell cycle process	41	0.027476	ENSBTAG00000008232, ENSBTAG00000011922, ENSBTAG00000011405, ENSBTAG00000050948, ENSBTAG00000006631, ENSBTAG00000006656, ENSBTAG00000005461, ENSBTAG00000002474, ENSBTAG00000002798, ENSBTAG00000001069, ENSBTAG00000015000, ENSBTAG00000015220, ENSBTAG00000001707, ENSBTAG00000018910, ENSBTAG00000014377, ENSBTAG00000015741, ENSBTAG00000035379, ENSBTAG00000015316, ENSBTAG00000013236, ENSBTAG00000018904,…	1.39966	0.88429	0.882436
GOTERM_CC_FAT	GO:0005667~transcription factor complex	20	0.0193245	ENSBTAG00000013236, ENSBTAG00000004380, ENSBTAG00000033562, ENSBTAG00000021927, ENSBTAG00000038716, ENSBTAG00000010513, ENSBTAG00000004322, ENSBTAG00000021468, ENSBTAG00000004368, ENSBTAG00000047578, ENSBTAG00000005461, ENSBTAG00000008695, ENSBTAG00000021574, ENSBTAG00000003457, ENSBTAG00000000507, ENSBTAG00000031544, ENSBTAG00000017860, ENSBTAG00000016198, ENSBTAG00000030578, ENSBTAG00000034225	1.76453	1	1
GOTERM_MF_FAT	GO:0031490~chromatin DNA binding	7	0.0278733	ENSBTAG00000018768, ENSBTAG00000010745, ENSBTAG00000048062, ENSBTAG00000044118, ENSBTAG00000016198, ENSBTAG00000001573, ENSBTAG00000010063	3.03371	0.438254	0.426676
GOTERM_BP_FAT	GO:0070076~histone lysine demethylation	3	0.0421185	ENSBTAG00000048062, ENSBTAG00000001573, ENSBTAG00000010063	8.97521	1	0.998093
GOTERM_BP_FAT	GO:0016577~histone demethylation	3	0.0495478	ENSBTAG00000048062, ENSBTAG00000001573, ENSBTAG00000010063	8.22727	1	0.998093
GOTERM_BP_FAT	GO:0090288~negative regulation of cellular response to growth factor stimulus	9	0.0380771	ENSBTAG00000001069, ENSBTAG00000008232, ENSBTAG00000012558, ENSBTAG00000038716, ENSBTAG00000009020, ENSBTAG00000005108, ENSBTAG00000019853, ENSBTAG00000017860, ENSBTAG00000006909	2.35065	0.993793	0.991709
GOTERM_BP_FAT	GO:0035601~protein deacylation	9	0.0206664	ENSBTAG00000001776, ENSBTAG00000001069, ENSBTAG00000014677, ENSBTAG00000038409, ENSBTAG00000016198, ENSBTAG00000014377, ENSBTAG00000025277, ENSBTAG00000012111, ENSBTAG00000052247	2.64448	0.802324	0.800642
GOTERM_BP_FAT	GO:0098732~macromolecule deacylation	9	0.0216742	ENSBTAG00000001776, ENSBTAG00000001069, ENSBTAG00000014677, ENSBTAG00000038409, ENSBTAG00000016198, ENSBTAG00000014377, ENSBTAG00000025277, ENSBTAG00000012111, ENSBTAG00000052247	2.62108	0.802324	0.800642
GOTERM_BP_FAT	GO:0006476~protein deacetylation	8	0.0308831	ENSBTAG00000001776, ENSBTAG00000001069, ENSBTAG00000014677, ENSBTAG00000038409, ENSBTAG00000016198, ENSBTAG00000014377, ENSBTAG00000012111, ENSBTAG00000052247	2.65932	0.931811	0.929857
GOTERM_BP_FAT	GO:0071359~cellular response to dsRNA	7	0.0119197	ENSBTAG00000015316, ENSBTAG00000001069, ENSBTAG00000002296, ENSBTAG00000015220, ENSBTAG00000012253, ENSBTAG00000009542, ENSBTAG00000018324	3.65657	0.679681	0.678256
GOTERM_BP_FAT	GO:0032506~cytokinetic process	4	0.0187154	ENSBTAG00000000981, ENSBTAG00000011922, ENSBTAG00000050948, ENSBTAG00000021694	6.92823	0.802324	0.800642
GOTERM_BP_FAT	GO:0070498~interleukin-1-mediated signaling pathway	4	0.0187154	ENSBTAG00000010069, ENSBTAG00000000563, ENSBTAG00000019857, ENSBTAG00000010906	6.92823	0.802324	0.800642
GOTERM_BP_FAT	GO:0070555~response to interleukin-1	8	0.0205753	ENSBTAG00000010069, ENSBTAG00000000563, ENSBTAG00000008232, ENSBTAG00000019857, ENSBTAG00000012558, ENSBTAG00000018223, ENSBTAG00000012178, ENSBTAG00000010906	2.89311	0.802324	0.800642
GOTERM_BP_FAT	GO:0071347~cellular response to interleukin-1	7	0.0326782	ENSBTAG00000010069, ENSBTAG00000000563, ENSBTAG00000008232, ENSBTAG00000019857, ENSBTAG00000012558, ENSBTAG00000012178, ENSBTAG00000010906	2.916	0.960512	0.958498
GOTERM_BP_FAT	GO:0008219~cell death	59	0.0338448	ENSBTAG00000037493, ENSBTAG00000050948, ENSBTAG00000020015, ENSBTAG00000004334, ENSBTAG00000008734, ENSBTAG00000001069, ENSBTAG00000014051, ENSBTAG00000006679, ENSBTAG00000005108, ENSBTAG00000015220, ENSBTAG00000016198, ENSBTAG00000018019, ENSBTAG00000018893, ENSBTAG00000014695, ENSBTAG00000015316, ENSBTAG00000017218, ENSBTAG00000010069, ENSBTAG00000010745, ENSBTAG00000021874, ENSBTAG00000008421,…	1.29098	0.960512	0.958498
GOTERM_BP_FAT	GO:0006915~apoptotic process	52	0.0410221	ENSBTAG00000037493, ENSBTAG00000050948, ENSBTAG00000020015, ENSBTAG00000004334, ENSBTAG00000001069, ENSBTAG00000014051, ENSBTAG00000006679, ENSBTAG00000005108, ENSBTAG00000015220, ENSBTAG00000016198, ENSBTAG00000018019, ENSBTAG00000018893, ENSBTAG00000014695, ENSBTAG00000015316, ENSBTAG00000010745, ENSBTAG00000021874, ENSBTAG00000008421, ENSBTAG00000050523, ENSBTAG00000026754, ENSBTAG00000003457,…	1.30135	1	0.998093
GOTERM_BP_FAT	GO:0001959~regulation of cytokine-mediated signaling pathway	8	0.0460781	ENSBTAG00000013236, ENSBTAG00000004380, ENSBTAG00000019857, ENSBTAG00000010513, ENSBTAG00000005108, ENSBTAG00000002296, ENSBTAG00000000283, ENSBTAG00000001708	2.43771	1	0.998093
GOTERM_MF_FAT	GO:0046332~SMAD binding	8	0.00256524	ENSBTAG00000013555, ;, ENSBTAG00000038716, ENSBTAG00000019853, ENSBTAG00000017860, ENSBTAG00000004322, ENSBTAG00000044118, ENSBTAG00000054596	4.28571	0.0981044	0.0955126
GOTERM_BP_FAT	GO:0007178~transmembrane receptor protein serine/threonine kinase signaling pathway	18	0.0116402	ENSBTAG00000013555, ;, ENSBTAG00000010069, ENSBTAG00000038716, ENSBTAG00000009020, ENSBTAG00000006599, ENSBTAG00000004322, ENSBTAG00000009478, ENSBTAG00000006420, ENSBTAG00000002799, ENSBTAG00000001069, ENSBTAG00000019084, ENSBTAG00000009639, ENSBTAG00000019853, ENSBTAG00000003709, ENSBTAG00000017860, ENSBTAG00000016198, ENSBTAG00000054596	1.94856	0.678493	0.677071
GOTERM_BP_FAT	GO:0090092~regulation of transmembrane receptor protein serine/threonine kinase signaling pathway	13	0.025884	ENSBTAG00000013555, ;, ENSBTAG00000038716, ENSBTAG00000009020, ENSBTAG00000006599, ENSBTAG00000009478, ENSBTAG00000006420, ENSBTAG00000001069, ENSBTAG00000019084, ENSBTAG00000019853, ENSBTAG00000017860, ENSBTAG00000016198, ENSBTAG00000054596	2.04698	0.864888	0.863075
GOTERM_BP_FAT	GO:0090287~regulation of cellular response to growth factor stimulus	14	0.0263788	;, ENSBTAG00000008232, ENSBTAG00000012558, ENSBTAG00000038716, ENSBTAG00000016618, ENSBTAG00000009020, ENSBTAG00000006420, ENSBTAG00000001069, ENSBTAG00000005108, ENSBTAG00000000128, ENSBTAG00000019853, ENSBTAG00000017860, ENSBTAG00000016198, ENSBTAG00000006909	1.96892	0.870335	0.86851
GOTERM_BP_FAT	GO:0090288~negative regulation of cellular response to growth factor stimulus	9	0.0380771	ENSBTAG00000001069, ENSBTAG00000008232, ENSBTAG00000012558, ENSBTAG00000038716, ENSBTAG00000009020, ENSBTAG00000005108, ENSBTAG00000019853, ENSBTAG00000017860, ENSBTAG00000006909	2.35065	0.993793	0.991709
GOTERM_BP_FAT	GO:0045646~regulation of erythrocyte differentiation	5	0.0297605	ENSBTAG00000013236, ENSBTAG00000005490, ENSBTAG00000013555, ENSBTAG00000017053, ENSBTAG00000011419	4.21911	0.918375	0.916449
GOTERM_BP_FAT	GO:0002262~myeloid cell homeostasis	9	0.047884	ENSBTAG00000013236, ENSBTAG00000013555, ENSBTAG00000017053, ENSBTAG00000010745, ENSBTAG00000008600, ENSBTAG00000004334, ENSBTAG00000011419, ENSBTAG00000004495, ENSBTAG00000006909	2.2438	1	0.998093
GOTERM_CC_FAT	GO:0019898~extrinsic component of membrane	16	0.0240126	ENSBTAG00000011388, ENSBTAG00000012476, ENSBTAG00000008122, ENSBTAG00000011851, ENSBTAG00000017739, ENSBTAG00000011657, ENSBTAG00000020645, ENSBTAG00000019290, ENSBTAG00000002640, ENSBTAG00000009543, ENSBTAG00000003305, ENSBTAG00000014182, ENSBTAG00000018003, ENSBTAG00000054596, ENSBTAG00000011275, ENSBTAG00000006909	1.8787	1	1
GOTERM_BP_FAT	GO:0009952~anterior/posterior pattern specification	14	0.00512957	ENSBTAG00000033562, ENSBTAG00000015711, ENSBTAG00000009634, ENSBTAG00000009238, ENSBTAG00000003278, ENSBTAG00000006420, ENSBTAG00000003304, ENSBTAG00000005606, ENSBTAG00000001069, ENSBTAG00000006879, ENSBTAG00000031544, ENSBTAG00000017860, ENSBTAG00000016198, ENSBTAG00000000923	2.43771	0.550955	0.5498
GOTERM_BP_FAT	GO:0003002~regionalization	18	0.00656514	;, ENSBTAG00000033562, ENSBTAG00000014512, ENSBTAG00000015711, ENSBTAG00000006631, ENSBTAG00000009634, ENSBTAG00000009238, ENSBTAG00000003278, ENSBTAG00000006420, ENSBTAG00000003304, ENSBTAG00000005606, ENSBTAG00000001069, ENSBTAG00000025837, ENSBTAG00000006879, ENSBTAG00000031544, ENSBTAG00000017860, ENSBTAG00000016198, ENSBTAG00000000923	2.0712	0.582663	0.581441
GOTERM_BP_FAT	GO:0007389~pattern specification process	21	0.00835868	;, ENSBTAG00000033562, ENSBTAG00000014512, ENSBTAG00000015711, ENSBTAG00000020966, ENSBTAG00000006631, ENSBTAG00000009634, ENSBTAG00000009238, ENSBTAG00000003278, ENSBTAG00000006420, ENSBTAG00000003304, ENSBTAG00000005606, ENSBTAG00000001069, ENSBTAG00000025837, ENSBTAG00000006879, ENSBTAG00000005769, ENSBTAG00000031544, ENSBTAG00000018037, ENSBTAG00000017860, ENSBTAG00000016198, ENSBTAG000000009…	1.88823	0.582663	0.581441
GOTERM_BP_FAT	GO:0071822~protein complex subunit organization	48	0.0215577	ENSBTAG00000011388, ENSBTAG00000008232, ENSBTAG00000016315, ENSBTAG00000010532, ENSBTAG00000018918, ENSBTAG00000013600, ENSBTAG00000012558, ENSBTAG00000014912, ENSBTAG00000002296, ENSBTAG00000003263, ENSBTAG00000008897, ENSBTAG00000021468, ENSBTAG00000049878, ENSBTAG00000009687, ENSBTAG00000002018, ENSBTAG00000001069, ENSBTAG00000014051, ENSBTAG00000006679, ENSBTAG00000005108, ENSBTAG00000015000,…	1.37599	0.802324	0.800642
KEGG_PATHWAY	bta05166:Human T-cell leukemia virus 1 infection	12	0.0345774	ENSBTAG00000018073, ENSBTAG00000001069, ENSBTAG00000010069, ENSBTAG00000013326, ENSBTAG00000010513, ENSBTAG00000004322, ENSBTAG00000006656, ENSBTAG00000016198, ENSBTAG00000004368, ENSBTAG00000008695, ENSBTAG00000002474, ENSBTAG00000006909	2.02338	1	1
GOTERM_BP_FAT	GO:0010507~negative regulation of autophagy	8	0.00217776	ENSBTAG00000018073, ENSBTAG00000001776, ENSBTAG00000026754, ENSBTAG00000001069, ENSBTAG00000005910, ENSBTAG00000020735, ENSBTAG00000018910, ENSBTAG00000008079	4.38788	0.40802	0.407164
GOTERM_BP_FAT	GO:1903147~negative regulation of mitophagy	3	0.00863724	ENSBTAG00000018073, ENSBTAG00000026754, ENSBTAG00000001069	19.7455	0.582663	0.581441
GOTERM_BP_FAT	GO:1903008~organelle disassembly	8	0.0266814	ENSBTAG00000020482, ENSBTAG00000018073, ENSBTAG00000026754, ENSBTAG00000001069, ENSBTAG00000002296, ENSBTAG00000015000, ENSBTAG00000021694, ENSBTAG00000004495	2.74242	0.874817	0.872982
GOTERM_BP_FAT	GO:0033002~muscle cell proliferation	10	0.0055611	ENSBTAG00000001016, ENSBTAG00000014051, ENSBTAG00000005812, ENSBTAG00000009639, ENSBTAG00000021766, ENSBTAG00000006631, ENSBTAG00000001050, ENSBTAG00000037429, ENSBTAG00000018404, ENSBTAG00000006420	3.04714	0.558561	0.55739
GOTERM_BP_FAT	GO:0048659~smooth muscle cell proliferation	7	0.0205556	ENSBTAG00000001016, ENSBTAG00000009639, ENSBTAG00000021766, ENSBTAG00000001050, ENSBTAG00000037429, ENSBTAG00000018404, ENSBTAG00000006420	3.24456	0.802324	0.800642
GOTERM_BP_FAT	GO:0048660~regulation of smooth muscle cell proliferation	7	0.0261521	ENSBTAG00000009639, ENSBTAG00000021766, ENSBTAG00000001050, ENSBTAG00000037429, ENSBTAG00000018404, ENSBTAG00000006420, ENSBTAG00000021574	3.07152	0.868316	0.866496
GOTERM_BP_FAT	GO:0051101~regulation of DNA binding	8	0.0241076	ENSBTAG00000001776, ENSBTAG00000038716, ENSBTAG00000018903, ENSBTAG00000017113, ENSBTAG00000031544, ENSBTAG00000017860, ENSBTAG00000044118, ENSBTAG00000016198	2.80077	0.828435	0.826698
GOTERM_MF_FAT	GO:0015106~bicarbonate transmembrane transporter activity	5	0.00154138	ENSBTAG00000002348, ENSBTAG00000001382, ENSBTAG00000021775, ENSBTAG00000017950, ENSBTAG00000023289	9.64286	0.0829099	0.0807195
GOTERM_MF_FAT	GO:0005452~inorganic anion exchanger activity	4	0.00405514	ENSBTAG00000002348, ENSBTAG00000018792, ENSBTAG00000021775, ENSBTAG00000017950	11.8681	0.125587	0.122269
GOTERM_MF_FAT	GO:0008510~sodium:bicarbonate symporter activity	3	0.00934981	ENSBTAG00000002348, ENSBTAG00000021775, ENSBTAG00000017950	19.2857	0.227512	0.221502
GOTERM_MF_FAT	GO:0008514~organic anion transmembrane transporter activity	12	0.0253087	ENSBTAG00000002348, ENSBTAG00000008509, ENSBTAG00000018792, ENSBTAG00000010798, ENSBTAG00000001382, ENSBTAG00000021775, ENSBTAG00000026885, ENSBTAG00000018762, ENSBTAG00000012112, ENSBTAG00000017950, ENSBTAG00000023289, ENSBTAG00000014057	2.14286	0.424024	0.412822
GOTERM_MF_FAT	GO:0015103~inorganic anion transmembrane transporter activity	8	0.0392932	ENSBTAG00000002348, ENSBTAG00000018792, ENSBTAG00000017837, ENSBTAG00000001382, ENSBTAG00000021775, ENSBTAG00000018045, ENSBTAG00000017950, ENSBTAG00000023289	2.52927	0.550105	0.535572
GOTERM_BP_FAT	GO:0006820~monoatomic anion transport	19	0.0320143	ENSBTAG00000011156, ENSBTAG00000011402, ENSBTAG00000010798, ENSBTAG00000020229, ENSBTAG00000017837, ENSBTAG00000007962, ENSBTAG00000021775, ENSBTAG00000016819, ENSBTAG00000047600, ENSBTAG00000026885, ENSBTAG00000002348, ENSBTAG00000008509, ENSBTAG00000018792, ENSBTAG00000018287, ENSBTAG00000018045, ENSBTAG00000012112, ENSBTAG00000018762, ENSBTAG00000017950, ENSBTAG00000015366	1.27014	1	0.998093
GOTERM_BP_FAT	GO:0043113~receptor clustering	5	0.043699	ENSBTAG00000020252, ENSBTAG00000000244, ENSBTAG00000014512, ENSBTAG00000009307, ENSBTAG00000008421	3.73967	1	0.998093
GOTERM_BP_FAT	GO:0032943~mononuclear cell proliferation	17	0.00818177	ENSBTAG00000038337, ENSBTAG00000011851, ENSBTAG00000000283, ENSBTAG00000004378, ENSBTAG00000004334, ENSBTAG00000008421, ENSBTAG00000002474, ENSBTAG00000007927, ENSBTAG00000018040, ENSBTAG00000031837, ENSBTAG00000001069, ENSBTAG00000000563, ENSBTAG00000005766, ENSBTAG00000004117, ENSBTAG00000054234, ENSBTAG00000054596, ENSBTAG00000050377	2.07976	0.582663	0.581441
GOTERM_BP_FAT	GO:0042098~T cell proliferation	12	0.00843885	ENSBTAG00000007927, ENSBTAG00000018040, ENSBTAG00000001069, ENSBTAG00000011851, ENSBTAG00000005766, ENSBTAG00000054234, ENSBTAG00000004334, ENSBTAG00000004378, ENSBTAG00000054596, ENSBTAG00000008421, ENSBTAG00000050377, ENSBTAG00000002474	2.51534	0.582663	0.581441
GOTERM_BP_FAT	GO:0070661~leukocyte proliferation	17	0.0144986	ENSBTAG00000038337, ENSBTAG00000011851, ENSBTAG00000000283, ENSBTAG00000004378, ENSBTAG00000004334, ENSBTAG00000008421, ENSBTAG00000002474, ENSBTAG00000007927, ENSBTAG00000018040, ENSBTAG00000031837, ENSBTAG00000001069, ENSBTAG00000000563, ENSBTAG00000005766, ENSBTAG00000004117, ENSBTAG00000054234, ENSBTAG00000054596, ENSBTAG00000050377	1.94932	0.755808	0.754223
GOTERM_BP_FAT	GO:0046649~lymphocyte activation	31	0.0145514	ENSBTAG00000011388, ENSBTAG00000010513, ENSBTAG00000004378, ENSBTAG00000004334, ENSBTAG00000049878, ENSBTAG00000002474, ENSBTAG00000007927, ENSBTAG00000031837, ENSBTAG00000001069, ENSBTAG00000005766, ENSBTAG00000004117, ENSBTAG00000054234, ENSBTAG00000016198, ENSBTAG00000054596, ENSBTAG00000018019, ENSBTAG00000050377, ENSBTAG00000038337, ENSBTAG00000014368, ENSBTAG00000010069, ENSBTAG00000011851,…	1.57435	0.755808	0.754223
GOTERM_BP_FAT	GO:0046651~lymphocyte proliferation	16	0.0165022	ENSBTAG00000038337, ENSBTAG00000011851, ENSBTAG00000004378, ENSBTAG00000004334, ENSBTAG00000008421, ENSBTAG00000002474, ENSBTAG00000007927, ENSBTAG00000018040, ENSBTAG00000031837, ENSBTAG00000001069, ENSBTAG00000000563, ENSBTAG00000005766, ENSBTAG00000004117, ENSBTAG00000054234, ENSBTAG00000054596, ENSBTAG00000050377	1.97208	0.787006	0.785356
GOTERM_BP_FAT	GO:0042110~T cell activation	23	0.0246772	ENSBTAG00000011388, ENSBTAG00000014368, ENSBTAG00000010069, ENSBTAG00000011851, ENSBTAG00000008600, ENSBTAG00000004378, ENSBTAG00000004334, ENSBTAG00000049878, ENSBTAG00000008421, ENSBTAG00000002474, ENSBTAG00000007927, ENSBTAG00000018040, ENSBTAG00000001069, ENSBTAG00000019033, ENSBTAG00000005766, ENSBTAG00000005910, ENSBTAG00000004117, ENSBTAG00000054234, ENSBTAG00000054596, ENSBTAG00000018019,…	1.64189	0.840628	0.838865
GOTERM_BP_FAT	GO:0032609~interferon-gamma production	7	0.0422108	ENSBTAG00000007927, ENSBTAG00000014368, ENSBTAG00000031544, ENSBTAG00000054234, ENSBTAG00000004378, ENSBTAG00000008421, ENSBTAG00000050377	2.74242	1	0.998093
GOTERM_BP_FAT	GO:0045321~leukocyte activation	33	0.0428473	ENSBTAG00000011388, ENSBTAG00000010513, ENSBTAG00000004378, ENSBTAG00000004334, ENSBTAG00000049878, ENSBTAG00000002474, ENSBTAG00000007927, ENSBTAG00000031837, ENSBTAG00000001069, ENSBTAG00000005766, ENSBTAG00000004117, ENSBTAG00000003709, ENSBTAG00000054234, ENSBTAG00000016198, ENSBTAG00000054596, ENSBTAG00000018019, ENSBTAG00000050377, ENSBTAG00000012178, ENSBTAG00000038337, ENSBTAG00000014368,…	1.41775	1	0.998093
GOTERM_BP_FAT	GO:0032689~negative regulation of interferon-gamma production	4	0.0473144	ENSBTAG00000007927, ENSBTAG00000031544, ENSBTAG00000054234, ENSBTAG00000050377	4.87542	1	0.998093
GOTERM_BP_FAT	GO:0032649~regulation of interferon-gamma production	7	0.0486886	ENSBTAG00000007927, ENSBTAG00000014368, ENSBTAG00000031544, ENSBTAG00000054234, ENSBTAG00000004378, ENSBTAG00000008421, ENSBTAG00000050377	2.64786	1	0.998093
GOTERM_BP_FAT	GO:0031329~regulation of cellular catabolic process	28	0.0125005	ENSBTAG00000006250, ENSBTAG00000008232, ENSBTAG00000020638, ENSBTAG00000008371, ENSBTAG00000020735, ENSBTAG00000002296, ENSBTAG00000005488, ENSBTAG00000008079, ENSBTAG00000026885, ENSBTAG00000018073, ENSBTAG00000000510, ENSBTAG00000003942, ENSBTAG00000001069, ENSBTAG00000015000, ENSBTAG00000017860, ENSBTAG00000018910, ENSBTAG00000040018, ENSBTAG00000015711, ENSBTAG00000021076, ENSBTAG00000002348,…	1.64252	0.705134	0.703655
GOTERM_BP_FAT	GO:0009894~regulation of catabolic process	32	0.0221696	ENSBTAG00000006250, ENSBTAG00000008232, ENSBTAG00000020638, ENSBTAG00000008371, ENSBTAG00000020735, ENSBTAG00000002296, ENSBTAG00000005488, ENSBTAG00000008079, ENSBTAG00000026885, ENSBTAG00000018073, ENSBTAG00000000510, ENSBTAG00000003942, ENSBTAG00000001069, ENSBTAG00000015000, ENSBTAG00000017860, ENSBTAG00000016198, ENSBTAG00000018910, ENSBTAG00000011851, ENSBTAG00000040018, ENSBTAG00000015711,…	1.50657	0.805208	0.80352
GOTERM_BP_FAT	GO:1903052~positive regulation of proteolysis involved in cellular protein catabolic process	8	0.0294363	ENSBTAG00000030518, ENSBTAG00000001776, ENSBTAG00000008232, ENSBTAG00000040018, ENSBTAG00000001257, ENSBTAG00000015000, ENSBTAG00000038011, ENSBTAG00000005488	2.68646	0.915751	0.913831
GOTERM_MF_FAT	GO:0015631~tubulin binding	17	0.0177545	ENSBTAG00000018904, ENSBTAG00000010068, ENSBTAG00000011851, ENSBTAG00000014319, ENSBTAG00000003263, ENSBTAG00000008567, ENSBTAG00000006631, ENSBTAG00000021874, ENSBTAG00000021336, ENSBTAG00000021694, ENSBTAG00000003457, ENSBTAG00000001257, ENSBTAG00000019822, ENSBTAG00000012030, ENSBTAG00000018216, ENSBTAG00000001708, ENSBTAG00000052247	1.90615	0.348944	0.339725
GOTERM_BP_FAT	GO:0071897~DNA biosynthetic process	11	0.00694992	ENSBTAG00000010760, ;, ENSBTAG00000016943, ENSBTAG00000001069, ENSBTAG00000001834, ENSBTAG00000001071, ENSBTAG00000018903, ENSBTAG00000009639, ENSBTAG00000015000, ENSBTAG00000014136, ENSBTAG00000006420	2.74242	0.582663	0.581441
GOTERM_BP_FAT	GO:0051972~regulation of telomerase activity	5	0.02287	ENSBTAG00000016943, ENSBTAG00000001069, ENSBTAG00000001834, ENSBTAG00000001071, ENSBTAG00000018903	4.57071	0.805208	0.80352
GOTERM_MF_FAT	GO:0000287~magnesium ion binding	11	0.0410943	ENSBTAG00000011156, ENSBTAG00000017747, ENSBTAG00000009541, ENSBTAG00000011798, ENSBTAG00000011402, ENSBTAG00000020229, ENSBTAG00000007962, ENSBTAG00000014927, ENSBTAG00000010906, ENSBTAG00000052247, ENSBTAG00000024311	2.06969	0.559979	0.545185
GOTERM_BP_FAT	GO:0045332~phospholipid translocation	4	0.0473144	ENSBTAG00000011156, ENSBTAG00000011402, ENSBTAG00000020229, ENSBTAG00000007962	4.87542	1	0.998093
GOTERM_BP_FAT	GO:1904779~regulation of protein localization to centrosome	3	0.0421185	ENSBTAG00000011405, ENSBTAG00000050948, ENSBTAG00000023734	8.97521	1	0.998093
GOTERM_BP_FAT	GO:0006520~cellular amino acid metabolic process	15	0.0309064	ENSBTAG00000005490, ENSBTAG00000016967, ENSBTAG00000018928, ENSBTAG00000018405, ENSBTAG00000018913, ENSBTAG00000008734, ENSBTAG00000055091, ENSBTAG00000047676, ENSBTAG00000024311, ENSBTAG00000004738, ENSBTAG00000005766, ENSBTAG00000004415, ENSBTAG00000031358, ENSBTAG00000018893, ENSBTAG00000012794	1.86983	0.931811	0.929857
GOTERM_BP_FAT	GO:0006665~sphingolipid metabolic process	9	0.047884	ENSBTAG00000017218, ENSBTAG00000009639, ENSBTAG00000003709, ENSBTAG00000007512, ENSBTAG00000046649, ENSBTAG00000035081, ENSBTAG00000026497, ENSBTAG00000004494, ENSBTAG00000050685	2.2438	1	0.998093
GOTERM_BP_FAT	GO:0048589~developmental growth	26	0.00936866	ENSBTAG00000010138, ENSBTAG00000011922, ENSBTAG00000006631, ENSBTAG00000022635, ENSBTAG00000005488, ENSBTAG00000005461, ENSBTAG00000003101, ENSBTAG00000001069, ENSBTAG00000003848, ENSBTAG00000005108, ENSBTAG00000016198, ENSBTAG00000013236, ENSBTAG00000053192, ENSBTAG00000033562, ENSBTAG00000000283, ENSBTAG00000008900, ENSBTAG00000009478, ENSBTAG00000006420, ENSBTAG00000046677, ENSBTAG00000004287,…	1.72507	0.599366	0.598109
GOTERM_BP_FAT	GO:0040007~growth	30	0.0289636	;, ENSBTAG00000010138, ENSBTAG00000011922, ENSBTAG00000006631, ENSBTAG00000022635, ENSBTAG00000005488, ENSBTAG00000005461, ENSBTAG00000003101, ENSBTAG00000001069, ENSBTAG00000000575, ENSBTAG00000003848, ENSBTAG00000005108, ENSBTAG00000016198, ENSBTAG00000013236, ENSBTAG00000053192, ENSBTAG00000013555, ENSBTAG00000033562, ENSBTAG00000000283, ENSBTAG00000021874, ENSBTAG00000008900, ENSBTAG000000094…	1.50041	0.90984	0.907932
GOTERM_BP_FAT	GO:0048588~developmental cell growth	10	0.0339561	ENSBTAG00000053192, ENSBTAG00000010138, ENSBTAG00000005108, ENSBTAG00000016563, ENSBTAG00000022635, ENSBTAG00000005488, ENSBTAG00000018404, ENSBTAG00000009478, ENSBTAG00000006420, ENSBTAG00000046677	2.25405	0.960512	0.958498
GOTERM_BP_FAT	GO:0060560~developmental growth involved in morphogenesis	11	0.0409473	ENSBTAG00000053192, ENSBTAG00000013236, ENSBTAG00000033562, ENSBTAG00000010138, ENSBTAG00000005108, ENSBTAG00000016563, ENSBTAG00000022635, ENSBTAG00000000283, ENSBTAG00000018404, ENSBTAG00000006420, ENSBTAG00000046677	2.06857	1	0.998093
GOTERM_BP_FAT	GO:0001959~regulation of cytokine-mediated signaling pathway	8	0.0460781	ENSBTAG00000013236, ENSBTAG00000004380, ENSBTAG00000019857, ENSBTAG00000010513, ENSBTAG00000005108, ENSBTAG00000002296, ENSBTAG00000000283, ENSBTAG00000001708	2.43771	1	0.998093
GOTERM_BP_FAT	GO:0016071~mRNA metabolic process	27	0.0345007	ENSBTAG00000006250, ENSBTAG00000016817, ENSBTAG00000020735, ENSBTAG00000037493, ENSBTAG00000004376, ENSBTAG00000008557, ENSBTAG00000005462, ENSBTAG00000009542, ENSBTAG00000002799, ENSBTAG00000001069, ENSBTAG00000006417, ENSBTAG00000015220, ENSBTAG00000012253, ENSBTAG00000018893, ENSBTAG00000050695, ENSBTAG00000013236, ENSBTAG00000013238, ENSBTAG00000015711, ENSBTAG00000011415, ENSBTAG00000001055,…	1.51371	0.960512	0.958498
GOTERM_BP_FAT	GO:0045646~regulation of erythrocyte differentiation	5	0.0297605	ENSBTAG00000013236, ENSBTAG00000005490, ENSBTAG00000013555, ENSBTAG00000017053, ENSBTAG00000011419	4.21911	0.918375	0.916449
GOTERM_BP_FAT	GO:0045637~regulation of myeloid cell differentiation	10	0.0499983	ENSBTAG00000013236, ENSBTAG00000005490, ENSBTAG00000013555, ENSBTAG00000026754, ENSBTAG00000017053, ENSBTAG00000006679, ENSBTAG00000000283, ENSBTAG00000004322, ENSBTAG00000011419, ENSBTAG00000004378	2.09612	1	0.998093
GOTERM_BP_FAT	GO:0051656~establishment of organelle localization	21	0.0345468	ENSBTAG00000018904, ENSBTAG00000015316, ENSBTAG00000014319, ENSBTAG00000008371, ENSBTAG00000010624, ENSBTAG00000050948, ENSBTAG00000021874, ENSBTAG00000021336, ENSBTAG00000008421, ENSBTAG00000001057, ENSBTAG00000021694, ENSBTAG00000002474, ENSBTAG00000020252, ENSBTAG00000019033, ENSBTAG00000001257, ENSBTAG00000046690, ENSBTAG00000019854, ENSBTAG00000010362, ENSBTAG00000017950, ENSBTAG00000011397,…	1.62993	0.960512	0.958498
GOTERM_BP_FAT	GO:0051960~regulation of nervous system development	30	0.0344843	ENSBTAG00000008232, ENSBTAG00000010532, ENSBTAG00000010138, ENSBTAG00000006631, ENSBTAG00000009249, ENSBTAG00000023426, ENSBTAG00000001069, ENSBTAG00000005108, ENSBTAG00000025837, ENSBTAG00000019041, ENSBTAG00000014192, ENSBTAG00000016198, ENSBTAG00000054596, ENSBTAG00000013680, ENSBTAG00000018019, ENSBTAG00000013236, ENSBTAG00000011851, ENSBTAG00000010003, ENSBTAG00000033562, ENSBTAG00000038716,…	1.47574	0.960512	0.958498
GOTERM_BP_FAT	GO:0040011~locomotion	66	0.00623878	;, ENSBTAG00000012558, ENSBTAG00000010138, ENSBTAG00000008897, ENSBTAG00000022635, ENSBTAG00000004378, ENSBTAG00000020253, ENSBTAG00000007927, ENSBTAG00000003848, ENSBTAG00000014051, ENSBTAG00000006679, ENSBTAG00000005108, ENSBTAG00000016198, ENSBTAG00000012030, ENSBTAG00000013680, ENSBTAG00000018019, ENSBTAG00000011156, ENSBTAG00000013499, ENSBTAG00000033562, ENSBTAG00000018900, ENSBTAG000000094…	1.3808	0.579158	0.577944
GOTERM_BP_FAT	GO:0006928~movement of cell or subcellular component	70	0.0135076	;, ENSBTAG00000012558, ENSBTAG00000010138, ENSBTAG00000008897, ENSBTAG00000022635, ENSBTAG00000004378, ENSBTAG00000020253, ENSBTAG00000007927, ENSBTAG00000003848, ENSBTAG00000014051, ENSBTAG00000006679, ENSBTAG00000005108, ENSBTAG00000003801, ENSBTAG00000012030, ENSBTAG00000013680, ENSBTAG00000018019, ENSBTAG00000011156, ENSBTAG00000013499, ENSBTAG00000033562, ENSBTAG00000018900, ENSBTAG000000094…	1.31712	0.730526	0.728995
GOTERM_BP_FAT	GO:0034122~negative regulation of toll-like receptor signaling pathway	5	0.0084314	ENSBTAG00000008232, ENSBTAG00000019857, ENSBTAG00000010513, ENSBTAG00000001694, ENSBTAG00000012178	6.09428	0.582663	0.581441
GOTERM_BP_FAT	GO:0071347~cellular response to interleukin-1	7	0.0326782	ENSBTAG00000010069, ENSBTAG00000000563, ENSBTAG00000008232, ENSBTAG00000019857, ENSBTAG00000012558, ENSBTAG00000012178, ENSBTAG00000010906	2.916	0.960512	0.958498
GOTERM_BP_FAT	GO:0006415~translational termination	3	0.0351541	ENSBTAG00000002018, ENSBTAG00000011415, ENSBTAG00000019854	9.87273	0.960512	0.958498
GOTERM_MF_FAT	GO:0015103~inorganic anion transmembrane transporter activity	8	0.0392932	ENSBTAG00000002348, ENSBTAG00000018792, ENSBTAG00000017837, ENSBTAG00000001382, ENSBTAG00000021775, ENSBTAG00000018045, ENSBTAG00000017950, ENSBTAG00000023289	2.52927	0.550105	0.535572
GOTERM_BP_FAT	GO:0006091~generation of precursor metabolites and energy	19	0.0203375	ENSBTAG00000008692, ENSBTAG00000014898, ENSBTAG00000009541, ENSBTAG00000004371, ENSBTAG00000011922, ENSBTAG00000004367, ENSBTAG00000007920, ENSBTAG00000008734, ENSBTAG00000009479, ENSBTAG00000001032, ENSBTAG00000050016, ENSBTAG00000002348, ENSBTAG00000001069, ENSBTAG00000051416, ENSBTAG00000005910, ENSBTAG00000015000, ENSBTAG00000016198, ENSBTAG00000054777, ENSBTAG00000012178	1.79161	0.802324	0.800642
GOTERM_BP_FAT	GO:0061418~regulation of transcription from RNA polymerase II promoter in response to hypoxia	3	0.0421185	ENSBTAG00000001776, ENSBTAG00000001069, ENSBTAG00000010069	8.97521	1	0.998093
GOTERM_BP_FAT	GO:1904251~regulation of bile acid metabolic process	3	0.0351541	ENSBTAG00000007920, ENSBTAG00000026885, ENSBTAG00000012178	9.87273	0.960512	0.958498
GOTERM_MF_FAT	GO:0008514~organic anion transmembrane transporter activity	12	0.0253087	ENSBTAG00000002348, ENSBTAG00000008509, ENSBTAG00000018792, ENSBTAG00000010798, ENSBTAG00000001382, ENSBTAG00000021775, ENSBTAG00000026885, ENSBTAG00000018762, ENSBTAG00000012112, ENSBTAG00000017950, ENSBTAG00000023289, ENSBTAG00000014057	2.14286	0.424024	0.412822
GOTERM_BP_FAT	GO:1902749~regulation of cell cycle G2/M phase transition	8	0.0205753	ENSBTAG00000015316, ENSBTAG00000005293, ENSBTAG00000002798, ENSBTAG00000003457, ENSBTAG00000001069, ENSBTAG00000001707, ENSBTAG00000044118, ENSBTAG00000021874	2.89311	0.802324	0.800642
GOTERM_MF_FAT	GO:0016627~oxidoreductase activity, acting on the CH-CH group of donors	6	0.0157657	ENSBTAG00000007484, ENSBTAG00000031010, ENSBTAG00000014644, ENSBTAG00000018283, ENSBTAG00000024826, ENSBTAG00000031358	4.06015	0.327668	0.319012
